# Supplementary material for: Disruption of podocyte cytoskeletal biomechanics by dasatinib leads to nephrotoxicity
Source: Nat Commun. 2019 May 3;10:2061. doi: 10.1038/s41467-019-09936-x (PMC6499885; doi:10.1038/s41467-019-09936-x)
Supplement: Supplementary file 3 — Supplementary Data 1 [file 41467_2019_9936_MOESM3_ESM.zip]

Archive with 7 entries (6 files):
- aers_data_additional_renal_ADRs_2018-08-15_839460.aers
- __MACOSX/
- __MACOSX/._aers_data_additional_renal_ADRs_2018-08-15_839460.aers
- aersMineExploreDataSet_4372 additional renal ADRS.tsv
- __MACOSX/._aersMineExploreDataSet_4372 additional renal ADRS.tsv
- analysis_dasatinib_FAERS.R
- __MACOSX/._analysis_dasatinib_FAERS.R
