# Supplementary material for: Disruption of podocyte cytoskeletal biomechanics by dasatinib leads to nephrotoxicity
Source: Nat Commun. 2019 May 3;10:2061. doi: 10.1038/s41467-019-09936-x (PMC6499885; doi:10.1038/s41467-019-09936-x)
Supplement: Supplementary file 3 — Supplementary Data 1 [file 41467_2019_9936_MOESM3_ESM.zip › aersMineExploreDataSet_4372 additional renal ADRS.tsv]

		Cohort 1	Cohort 2	Cohort 3	Cohort 4	Cohort 5	Cohort 6	Cohort 7	Cohort 8	Cohort 9	Cohort 10			Fishers Exact Test	Fishers Exact Test	Fishers Exact Test	Fishers Exact Test	Fishers Exact Test	Fishers Exact Test	Fishers Exact Test	Fishers Exact Test	Fishers Exact Test	Fishers Exact Test	FDR Correction	FDR Correction	FDR Correction	FDR Correction	FDR Correction	FDR Correction	FDR Correction	FDR Correction	FDR Correction	FDR Correction	Absolute Counts	Absolute Counts	Absolute Counts	Absolute Counts	Absolute Counts	Absolute Counts	Absolute Counts	Absolute Counts	Absolute Counts	Absolute Counts	Per 1000 Patients	Per 1000 Patients	Per 1000 Patients	Per 1000 Patients	Per 1000 Patients	Per 1000 Patients
		Known drug-Drugs relationship	Known drug-Drugs relationship	Known drug-Drugs relationship	Known drug-Drugs relationship	Known drug-Drugs relationship	Known drug-Drugs relationship	Known drug-Drugs relationship	Known drug-Drugs relationship	Known drug-Drugs relationship	Known drug-Drugs relationship			pValue	pValue	pValue	pValue	pValue	pValue	pValue	pValue	pValue	pValue	Benjamini and Hochberg - BH	Benjamini and Hochberg - BH	Benjamini and Hochberg - BH	Benjamini and Hochberg - BH	Benjamini and Hochberg - BH	Benjamini and Hochberg - BH	Benjamini and Hochberg - BH	Benjamini and Hochberg - BH	Benjamini and Hochberg - BH	Benjamini and Hochberg - BH	glomerulonephritis and nephrotic syndrome	nephropathies	hypertension	renal disorders (excl nephropathies)	renal tubular disorder	renal tubular necrosis	renal tubular acidosis	renal tubular atrophy	renal tubular dysfunction	renal tubular injury	glomerulonephritis and nephrotic syndrome	nephropathies	hypertension	renal disorders (excl nephropathies)	renal tubular disorder	renal tubular necrosis
														glomerulonephritis and nephrotic syndrome	nephropathies	hypertension	renal disorders (excl nephropathies)	renal tubular disorder	renal tubular necrosis	renal tubular acidosis	renal tubular atrophy	renal tubular dysfunction	renal tubular injury	cut-off p = 5.0000E-02	cut-off p = 5.0000E-02	cut-off p = 5.0000E-02	cut-off p = 5.0000E-02	cut-off p = 5.0000E-02	cut-off p = 5.0000E-02	cut-off p = 5.0000E-02	cut-off p = 5.0000E-02	cut-off p = 5.0000E-02	cut-off p = 5.0000E-02	aggregated	aggregated	aggregated	aggregated	aggregated	aggregated	aggregated	aggregated	aggregated	aggregated	aggregated	aggregated	aggregated	aggregated	aggregated	aggregated
														aggregated	aggregated	aggregated	aggregated	aggregated	aggregated	aggregated	aggregated	aggregated	aggregated	glomerulonephritis and nephrotic syndrome	nephropathies	hypertension	renal disorders (excl nephropathies)	renal tubular disorder	renal tubular necrosis	renal tubular acidosis	renal tubular atrophy	renal tubular dysfunction	renal tubular injury
																								aggregated	aggregated	aggregated	aggregated	aggregated	aggregated	aggregated	aggregated	aggregated	aggregated
Rank	Known Drug Reactions	glomerulonephritis and nephrotic syndrome	nephropathies	hypertension	renal disorders (excl nephropathies)	renal tubular disorder	renal tubular necrosis	renal tubular acidosis	renal tubular atrophy	renal tubular dysfunction	renal tubular injury	Drugs	Total_Drugs_Reports	Fishers Exact Test_pValue_glomerulonephritis and nephrotic syndrome_aggregated	Fishers Exact Test_pValue_nephropathies_aggregated	Fishers Exact Test_pValue_hypertension_aggregated	Fishers Exact Test_pValue_renal disorders (excl nephropathies)_aggregated	Fishers Exact Test_pValue_renal tubular disorder_aggregated	Fishers Exact Test_pValue_renal tubular necrosis_aggregated	Fishers Exact Test_pValue_renal tubular acidosis_aggregated	Fishers Exact Test_pValue_renal tubular atrophy_aggregated	Fishers Exact Test_pValue_renal tubular dysfunction_aggregated	Fishers Exact Test_pValue_renal tubular injury_aggregated	FDR Correction_Benjamini and Hochberg - BH_cut-off p = 5.0000E-02_glomerulonephritis and nephrotic syndrome_aggregated	FDR Correction_Benjamini and Hochberg - BH_cut-off p = 5.0000E-02_nephropathies_aggregated	FDR Correction_Benjamini and Hochberg - BH_cut-off p = 5.0000E-02_hypertension_aggregated	FDR Correction_Benjamini and Hochberg - BH_cut-off p = 5.0000E-02_renal disorders (excl nephropathies)_aggregated	FDR Correction_Benjamini and Hochberg - BH_cut-off p = 5.0000E-02_renal tubular disorder_aggregated	FDR Correction_Benjamini and Hochberg - BH_cut-off p = 5.0000E-02_renal tubular necrosis_aggregated	FDR Correction_Benjamini and Hochberg - BH_cut-off p = 5.0000E-02_renal tubular acidosis_aggregated	FDR Correction_Benjamini and Hochberg - BH_cut-off p = 5.0000E-02_renal tubular atrophy_aggregated	FDR Correction_Benjamini and Hochberg - BH_cut-off p = 5.0000E-02_renal tubular dysfunction_aggregated	FDR Correction_Benjamini and Hochberg - BH_cut-off p = 5.0000E-02_renal tubular injury_aggregated	Absolute Counts_glomerulonephritis and nephrotic syndrome_aggregated	Absolute Counts_nephropathies_aggregated	Absolute Counts_hypertension_aggregated	Absolute Counts_renal disorders (excl nephropathies)_aggregated	Absolute Counts_renal tubular disorder_aggregated	Absolute Counts_renal tubular necrosis_aggregated	Absolute Counts_renal tubular acidosis_aggregated	Absolute Counts_renal tubular atrophy_aggregated	Absolute Counts_renal tubular dysfunction_aggregated	Absolute Counts_renal tubular injury_aggregated	Per 1000 Patients_glomerulonephritis and nephrotic syndrome_aggregated	Per 1000 Patients_nephropathies_aggregated	Per 1000 Patients_hypertension_aggregated	Per 1000 Patients_renal disorders (excl nephropathies)_aggregated	Per 1000 Patients_renal tubular disorder_aggregated	Per 1000 Patients_renal tubular necrosis_aggregated
												Unique Patients		10,998	38,619	137,075	390,428	8,311	5,992	1,793	509	96	47	10,998	38,619	137,075	390,428	8,311	5,992	1,793	509	96	47	10,998	38,619	137,075	390,428	8,311	5,992	1,793	509	96	47	10,998	38,619	137,075	390,428	8,311	5,992
1	5		nephropathies	hypertension	renal disorders (excl nephropathies)	renal tubular disorder, renal tubular necrosis	renal tubular necrosis					ciclosporin	74,729	0.00000E00	0.00000E00	1.59649E-173	0.00000E00	3.98209E-313	2.35459E-243	6.54057E-102	4.76191E-141	1.46350E-01	2.81824E-01	0.00000E00	0.00000E00	3.50788E-172	0.00000E00	5.94526E-311	4.00868E-241	8.93878E-100	7.46033E-139	2.63430E-01	3.60270E-01	952	2,421	1,942	10,855	531	400	146	120	2	1	86.561	62.689	14.167	27.803	63.891	66.756
2	5		nephropathies	hypertension	renal disorders (excl nephropathies)	renal tubular disorder, renal tubular necrosis	renal tubular necrosis					tacrolimus	73,222	0.00000E00	0.00000E00	5.00134E-80	0.00000E00	0.00000E00	1.20000E-322	1.07933E-286	6.92967E-249	8.38668E-11	8.70001E-18	0.00000E00	0.00000E00	5.73120E-79	0.00000E00	0.00000E00	5.38330E-320	4.42525E-284	1.62847E-246	9.43502E-10	1.07880E-15	879	2,536	1,573	13,758	636	472	288	180	11	13	79.924	65.667	11.475	35.238	76.525	78.772
3	5		nephropathies	hypertension	renal disorders (excl nephropathies)	renal tubular disorder, renal tubular necrosis	renal tubular necrosis					mycophenolic acid	69,562	0.00000E00	0.00000E00	2.39200E-51	0.00000E00	0.00000E00	0.00000E00	0.00000E00	0.00000E00	1.68496E-08	5.88348E-13	0.00000E00	0.00000E00	2.01012E-50	0.00000E00	0.00000E00	0.00000E00	0.00000E00	0.00000E00	1.62478E-07	3.64776E-11	1,116	2,922	1,377	13,438	748	577	310	218	9	10	101.473	75.662	10.046	34.419	90.001	96.295
4	2			hypertension	renal disorders (excl nephropathies)							methylprednisolone	82,770	0.00000E00	0.00000E00	0.00000E00	0.00000E00	2.39048E-187	1.12713E-131	6.82912E-65	1.34869E-66	3.93667E-02	4.98867E-04	0.00000E00	0.00000E00	0.00000E00	0.00000E00	1.55173E-185	6.67455E-130	3.73325E-63	1.05648E-64	1.04206E-01	3.43664E-03	688	1,609	2,559	8,721	413	293	115	73	3	4	62.557	41.663	18.669	22.337	49.693	48.899
5	4			hypertension	renal disorders (excl nephropathies)	renal tubular necrosis	renal tubular necrosis					basiliximab	5,783	7.05541E-216	0.00000E00	1.79020E-07	0.00000E00	5.09793E-302	2.82151E-243	1.15012E-104	5.87192E-118	5.08198E-02	2.52117E-02	1.52195E-213	0.00000E00	5.37960E-07	0.00000E00	6.91928E-300	4.26988E-241	2.35776E-102	6.89951E-116	1.18261E-01	7.65494E-02	194	572	123	2,079	231	181	71	60	1	1	17.640	14.811	0.897	5.325	27.794	30.207
6	2		nephropathies		renal disorders (excl nephropathies)							sulfamethoxazole and trimethoprim	85,572	3.62208E-164	0.00000E00	3.07232E-51	0.00000E00	0.00000E00	2.67898E-289	1.53059E-103	1.48803E-19	7.71509E-03	5.64819E-04	4.97213E-162	0.00000E00	2.56384E-50	0.00000E00	0.00000E00	9.12192E-287	2.51017E-101	4.99551E-18	3.06334E-02	3.68619E-03	447	1,632	1,631	10,482	657	468	155	33	4	4	40.644	42.259	11.899	26.847	79.052	78.104
7	3		nephropathies	hypertension	renal disorders (excl nephropathies)							trimethoprim	87,118	1.10520E-148	0.00000E00	1.18844E-57	0.00000E00	0.00000E00	2.91339E-246	5.22696E-93	1.36045E-16	8.20160E-03	6.03750E-04	1.28374E-146	0.00000E00	1.06206E-56	0.00000E00	0.00000E00	6.61340E-244	6.12301E-91	3.99631E-15	3.16348E-02	3.74325E-03	429	1,535	1,691	10,338	603	428	146	30	4	4	39.007	39.747	12.336	26.479	72.554	71.429
8	3	glomerulonephritis and nephrotic syndrome	nephropathies		renal disorders (excl nephropathies)							sulfamethoxazole	82,342	1.39879E-141	0.00000E00	4.21008E-51	0.00000E00	0.00000E00	1.06319E-251	5.64803E-90	2.48835E-16	6.76092E-03	4.89301E-04	1.50870E-139	0.00000E00	3.50109E-50	0.00000E00	0.00000E00	2.89612E-249	5.78923E-88	6.87956E-15	2.76583E-02	3.43664E-03	407	1,462	1,579	9,947	602	424	140	29	4	4	37.007	37.857	11.519	25.477	72.434	70.761
9	6	glomerulonephritis and nephrotic syndrome	nephropathies	hypertension	renal disorders (excl nephropathies)	renal tubular disorder, renal tubular necrosis	renal tubular necrosis					sirolimus	12,919	7.79934E-171	0.00000E00	5.01115E-21	0.00000E00	6.41384E-231	3.39723E-220	7.81467E-39	7.56573E-49		1.53462E-03	1.47213E-168	0.00000E00	2.53200E-20	0.00000E00	5.03993E-229	3.55925E-218	2.91274E-37	5.07985E-47		7.92890E-03	211	518	300	2,996	237	208	42	35		2	19.185	13.413	2.189	7.674	28.516	34.713
10												antithymocyte immunoglobulin (rabbit)	13,180	7.61150E-56	2.80066E-196	2.39050E-40	0.00000E00	2.86675E-157	1.17130E-154	2.66710E-27	4.32883E-33		4.26651E-09	3.96323E-54	1.30784E-194	1.75084E-39	0.00000E00	1.71202E-155	8.39639E-153	7.29008E-26	2.26061E-31		1.05810E-07	105	373	368	2,318	183	163	33	26		5	9.547	9.658	2.685	5.937	22.019	27.203
11	2		nephropathies		renal disorders (excl nephropathies)							furosemide	294,244	1.44066E-168	0.00000E00	0.00000E00	0.00000E00	2.28065E-207	1.58779E-206	8.08591E-07	1.57775E-03	5.27484E-01	1.00000E00	2.41711E-166	0.00000E00	0.00000E00	0.00000E00	1.62143E-205	1.44171E-204	5.52537E-06	1.02992E-02	6.24652E-01	1.00000E00	886	2,929	7,597	43,221	817	680	87	27	1	1	80.560	75.843	55.422	110.702	98.303	113.485
12	2			hypertension	renal disorders (excl nephropathies)							nifedipine	47,010	3.01026E-66	2.93518E-197	0.00000E00	0.00000E00	3.73313E-43	1.31549E-42	8.99092E-07	4.04491E-06	3.46102E-01		1.97630E-64	1.43752E-195	0.00000E00	0.00000E00	7.05515E-42	2.75647E-41	6.04308E-06	5.28085E-05	4.71958E-01		210	688	1,998	5,627	147	123	25	12	1		19.094	17.815	14.576	14.412	17.687	20.527
13	4	glomerulonephritis and nephrotic syndrome	nephropathies	hypertension	renal disorders (excl nephropathies)							pamidronic acid	18,225	1.37659E-120	1.43926E-210	0.00000E00	0.00000E00	5.18755E-12	3.53425E-13	1.62129E-11	3.44010E-07			1.22274E-118	7.81091E-209	0.00000E00	0.00000E00	2.87919E-11	2.31426E-12	2.14428E-10	6.73686E-06			191	447	1,524	3,459	47	41	21	9			17.367	11.575	11.118	8.860	5.655	6.842
14												antilymphocyte immunoglobulin (horse)	10,248	7.69058E-47	1.18975E-131	5.24969E-29	0.00000E00	1.86129E-145	3.03259E-140	1.25731E-25	2.11411E-32		1.48014E-07	2.90319E-45	3.46234E-130	3.19924E-28	0.00000E00	9.58246E-144	1.96685E-138	3.12422E-24	9.93632E-31		2.29421E-06	85	266	278	1,857	160	141	29	24		4	7.729	6.888	2.028	4.756	19.252	23.531
15	1			hypertension								amlodipine	287,394	2.52070E-165	0.00000E00	0.00000E00	0.00000E00	6.40139E-100	7.64769E-89	1.74924E-07	2.82825E-06	1.90913E-01	8.57131E-03	3.80626E-163	0.00000E00	0.00000E00	0.00000E00	2.45058E-98	3.25505E-87	1.28069E-06	4.15399E-05	3.20675E-01	3.54281E-02	867	2,659	9,838	26,889	601	468	88	34	5	5	78.833	68.852	71.771	68.871	72.314	78.104
16	2			hypertension	renal disorders (excl nephropathies)							prednisolone	134,602	0.00000E00	0.00000E00	2.88443E-22	0.00000E00	5.16375E-61	3.67410E-32	3.01250E-41	3.85503E-33	3.39579E-02	1.50947E-11	0.00000E00	0.00000E00	1.49528E-21	0.00000E00	1.35254E-59	5.81875E-31	1.17631E-39	2.26061E-31	9.16862E-02	6.23914E-10	1,066	2,321	2,146	11,793	312	198	111	55	4	11	96.927	60.100	15.656	30.205	37.541	33.044
17	2		nephropathies		renal disorders (excl nephropathies)							ceftriaxone	26,754	1.25726E-30	4.40131E-187	9.64627E-16	0.00000E00	2.50898E-89	2.94638E-80	2.69375E-09	4.08148E-02	1.90393E-03	2.36802E-04	2.56549E-29	1.96396E-185	4.24684E-15	0.00000E00	8.91882E-88	1.14656E-78	2.53893E-08	1.16969E-01	9.39687E-03	1.83521E-03	107	502	502	3,712	166	136	22	4	3	3	9.729	12.999	3.662	9.508	19.974	22.697
18	2			hypertension	renal disorders (excl nephropathies)							prednisone	300,647	3.87153E-269	0.00000E00	0.00000E00	0.00000E00	4.06749E-135	7.06798E-156	1.08897E-62	1.59228E-81	5.49443E-02	4.33735E-02	9.74334E-267	0.00000E00	0.00000E00	0.00000E00	1.95896E-133	5.34811E-154	5.58097E-61	1.49674E-79	1.21598E-01	1.10228E-01	1,086	2,790	7,010	22,129	693	606	205	129	6	4	98.745	72.244	51.140	56.679	83.383	101.135
19	2			hypertension	renal disorders (excl nephropathies)							doxazosin	30,186	1.55929E-37	8.40844E-110	4.75523E-184	0.00000E00	7.72157E-27	1.28610E-28	3.57157E-14	1.76807E-01	2.38571E-01		4.20451E-36	2.13723E-108	1.10571E-182	0.00000E00	8.93667E-26	1.73433E-27	5.85737E-13	3.07212E-01	3.65990E-01		126	413	1,076	3,778	92	80	30	3	1		11.457	10.694	7.850	9.677	11.070	13.351
20	2			hypertension	renal disorders (excl nephropathies)							valganciclovir	9,954	1.22771E-25	5.01710E-139	3.78566E-03	0.00000E00	2.01980E-143	1.06482E-119	4.40367E-21	1.59926E-13	8.58789E-02	1.31868E-07	1.93109E-24	1.59910E-137	7.53670E-03	0.00000E00	1.00519E-141	5.57802E-118	1.00306E-19	4.17585E-12	1.70495E-01	2.29421E-06	59	271	162	1,936	157	125	25	12	1	4	5.365	7.017	1.182	4.959	18.891	20.861
21	2		nephropathies		renal disorders (excl nephropathies)							vancomycin	40,042	2.23837E-28	0.00000E00	6.56759E-27	0.00000E00	0.00000E00	0.00000E00	7.94391E-06	1.34786E-02		1.62297E-01	4.02373E-27	0.00000E00	3.83643E-26	0.00000E00	0.00000E00	0.00000E00	4.52361E-05	5.97638E-02		2.56119E-01	130	1,439	775	8,149	616	535	21	6		1	11.820	37.261	5.654	20.872	74.119	89.286
22	1			hypertension								clonidine	45,504	3.69282E-30	8.17588E-76	0.00000E00	0.00000E00	7.15295E-43	4.39871E-46	1.40180E-04	8.72038E-05		1.82333E-01	7.43489E-29	1.54879E-74	0.00000E00	0.00000E00	1.33492E-41	1.05106E-44	6.31582E-04	9.53158E-04		2.75722E-01	144	451	2,809	4,679	144	126	20	10		1	13.093	11.678	20.492	11.984	17.326	21.028
23	4		nephropathies		renal disorders (excl nephropathies)	renal tubular disorder, renal tubular necrosis	renal tubular necrosis					tenofovir disoproxil	52,504	1.68860E-66	0.00000E00	1.09720E-19	0.00000E00	0.00000E00	7.43108E-240	4.14117E-199	2.24737E-06	8.74001E-103	2.26971E-02	1.15899E-64	0.00000E00	5.34107E-19	0.00000E00	0.00000E00	1.01211E-237	1.13192E-196	3.52087E-05	1.17990E-100	7.21651E-02	223	2,221	455	5,427	828	347	203	13	56	2	20.276	57.511	3.319	13.900	99.627	57.911
24	2			hypertension	renal disorders (excl nephropathies)							enalapril	62,922	2.78538E-50	8.89890E-150	0.00000E00	0.00000E00	2.35624E-28	1.62698E-26	6.66815E-05	3.34626E-02		2.43144E-01	1.16831E-48	3.19089E-148	0.00000E00	0.00000E00	2.90732E-27	2.03298E-25	3.23543E-04	1.05553E-01		3.31317E-01	217	719	2,198	7,427	144	115	26	7		1	19.731	18.618	16.035	19.023	17.326	19.192
25	3		nephropathies	hypertension	renal disorders (excl nephropathies)							pantoprazole	172,857	9.16306E-36	4.10151E-237	0.00000E00	0.00000E00	6.33420E-107	1.84633E-107	3.23337E-08	4.43287E-05	1.00000E00	5.36666E-01	2.34512E-34	2.42230E-235	0.00000E00	0.00000E00	2.62693E-105	8.67140E-106	2.59938E-07	5.34217E-04	1.00000E00	5.83742E-01	367	1,599	4,513	15,985	456	380	63	22	1	1	33.370	41.404	32.924	40.942	54.867	63.418
26	3		nephropathies	hypertension	renal disorders (excl nephropathies)							ramipril	93,787	1.64950E-51	2.11160E-126	1.08631E-232	0.00000E00	3.74691E-29	5.24605E-22	2.03340E-01	4.98577E-02	5.72319E-01	3.40214E-01	7.32574E-50	5.97196E-125	3.42330E-231	0.00000E00	4.82254E-28	5.25377E-21	3.26210E-01	1.30184E-01	6.49269E-01	4.09578E-01	278	863	2,484	10,191	187	136	21	9	1	1	25.277	22.347	18.121	26.102	22.500	22.697
27												hydralazine	18,379	3.27741E-98	1.48285E-115	0.00000E00	0.00000E00	5.09898E-24	7.40925E-28	1.38749E-01	5.92242E-02			2.74939E-96	3.97008E-114	0.00000E00	0.00000E00	5.00841E-23	9.79748E-27	2.42589E-01	1.48060E-01			169	326	1,083	3,020	67	62	6	3			15.366	8.441	7.901	7.735	8.062	10.347
28												sodium phosphate	6,432	3.27944E-20	0.00000E00	1.97702E-25	0.00000E00	4.77538E-293	1.33610E-243	8.40627E-30	5.13439E-26			3.89917E-19	0.00000E00	1.10889E-24	0.00000E00	5.94137E-291	2.59968E-241	2.55301E-28	1.85628E-24			42	498	193	2,479	232	186	28	18			3.819	12.895	1.408	6.349	27.915	31.041
29												nystatin	20,476	3.76822E-49	4.01418E-64	1.45388E-97	0.00000E00	1.86872E-45	1.70626E-49	9.28574E-02	3.30350E-03		3.77436E-03	1.45898E-47	6.44837E-63	1.96725E-96	0.00000E00	3.71999E-44	4.22532E-48	1.78311E-01	1.91685E-02		1.80008E-02	119	261	666	2,455	100	91	7	5		2	10.820	6.758	4.859	6.288	12.032	15.187
30	1			hypertension								erythropoietin	40,778	8.20652E-39	6.48314E-133	3.15825E-227	0.00000E00	1.75921E-58	2.74730E-68	5.03285E-31	1.33510E-01			2.29479E-37	1.94301E-131	9.69746E-226	0.00000E00	4.37750E-57	9.12640E-67	1.58728E-29	2.59297E-01			151	532	1,407	6,814	159	148	55	4			13.730	13.776	10.264	17.453	19.131	24.700
31	2			hypertension	renal disorders (excl nephropathies)							valsartan	147,716	7.11060E-32	1.85670E-69	0.00000E00	0.00000E00	1.09228E-23	1.51773E-19	4.17613E-01	2.51590E-01	1.00000E00	4.81405E-01	1.55609E-30	3.38932E-68	0.00000E00	0.00000E00	1.06587E-22	1.35996E-18	5.66958E-01	3.83047E-01	1.00000E00	5.32984E-01	317	987	5,994	13,124	237	177	29	10	1	1	28.823	25.557	43.728	33.614	28.516	29.539
32												sodium bicarbonate	34,652	2.53578E-35	2.04982E-152	9.14007E-27	0.00000E00	6.25231E-41	9.72520E-43	1.81892E-21	3.16058E-04	2.68713E-01		6.27708E-34	7.62228E-151	5.31322E-26	0.00000E00	1.12466E-39	2.06964E-41	4.26147E-20	2.70086E-03	3.91593E-01		132	518	688	5,077	122	106	41	8	1		12.002	13.413	5.019	13.004	14.679	17.690
33	2			hypertension	renal disorders (excl nephropathies)							ritonavir	61,479	1.78643E-53	0.00000E00	2.69694E-13	0.00000E00	0.00000E00	1.03460E-129	3.02280E-89	2.40877E-06	3.28730E-32	2.38279E-01	8.70163E-52	0.00000E00	1.08924E-12	0.00000E00	0.00000E00	5.63649E-128	2.75411E-87	3.65200E-05	1.47929E-30	3.28295E-01	220	1,479	596	5,166	596	255	125	14	24	1	20.004	38.297	4.348	13.232	71.712	42.557
34	2			hypertension	renal disorders (excl nephropathies)							labetalol	10,601	5.55917E-16	2.86518E-40	3.29499E-318	0.00000E00	2.28198E-30	5.90637E-31	5.55366E-08	1.05511E-06			5.11850E-15	2.99995E-39	1.51760E-316	0.00000E00	3.01504E-29	8.74400E-30	4.25607E-07	1.83668E-05			47	146	774	1,588	59	52	13	7			4.274	3.781	5.647	4.067	7.099	8.678
35	1				renal disorders (excl nephropathies)							lisinopril	341,474	4.81571E-35	1.54140E-187	0.00000E00	0.00000E00	1.47833E-153	9.20161E-187	1.73257E-10	2.23655E-02	7.72618E-01		1.17286E-33	7.03438E-186	0.00000E00	0.00000E00	8.48902E-152	7.83287E-185	1.94618E-09	8.34267E-02	8.27805E-01		603	2,371	11,210	34,387	786	703	111	26	2		54.828	61.395	81.780	88.075	94.573	117.323
36	1				renal disorders (excl nephropathies)							raltegravir	14,361	3.99725E-33	2.25578E-145	1.09423E-07	1.35424E-244	2.00283E-88	4.19850E-15	2.10563E-04	1.51065E-01	9.95350E-06	6.14666E-02	9.14522E-32	7.54934E-144	3.32151E-07	1.29395E-243	6.64493E-87	3.10780E-14	8.99281E-04	2.78433E-01	6.71861E-05	1.27031E-01	81	327	261	1,431	129	39	10	2	4	1	7.365	8.467	1.904	3.665	15.522	6.509
37	3		nephropathies	hypertension	renal disorders (excl nephropathies)							candesartan	46,226	5.29917E-53	7.66463E-134	0.00000E00	0.00000E00	4.98908E-35	5.74972E-08	6.96702E-02	4.65187E-04			2.50055E-51	2.33190E-132	0.00000E00	0.00000E00	7.67906E-34	2.43202E-07	1.46863E-01	3.83575E-03			187	573	1,774	5,436	132	58	13	9			17.003	14.837	12.942	13.923	15.883	9.680
38	2		nephropathies		renal disorders (excl nephropathies)							perindopril	29,746	2.91041E-23	1.42508E-56	1.27978E-48	0.00000E00	1.11616E-46	1.33389E-44	1.36196E-06	6.63353E-04		7.76166E-03	3.99520E-22	2.18440E-55	1.03201E-47	0.00000E00	2.28278E-45	2.97829E-43	8.93447E-06	5.19626E-03		3.31878E-02	100	309	700	3,572	121	101	19	7		2	9.093	8.001	5.107	9.149	14.559	16.856
39												emtricitabine	37,719	3.68098E-23	0.00000E00	5.58467E-20	0.00000E00	0.00000E00	8.74628E-131	1.34897E-65	5.49248E-04	2.07295E-31	1.22056E-02	5.00746E-22	0.00000E00	2.75212E-19	0.00000E00	0.00000E00	4.96351E-129	7.90113E-64	4.45081E-03	6.99622E-30	4.45145E-02	115	1,076	299	3,500	477	210	86	8	21	2	10.456	27.862	2.181	8.965	57.394	35.047
40	1				renal disorders (excl nephropathies)							alendronic acid	112,742	1.15484E-27	1.59109E-99	0.00000E00	0.00000E00	1.04807E-03	4.91005E-05	4.03248E-08	6.65444E-01			2.00438E-26	3.71501E-98	0.00000E00	0.00000E00	2.48377E-03	1.47302E-04	3.21033E-07	7.76201E-01			251	901	8,523	15,557	120	98	47	6			22.822	23.330	62.178	39.846	14.439	16.355
41												tenofovir disoproxil and emtricitabine	24,839	6.60904E-18	0.00000E00	7.53999E-10	0.00000E00	1.37660E-279	2.43633E-93	1.00229E-48	1.39630E-03	4.48030E-14	5.48682E-03	6.78888E-17	0.00000E00	2.60581E-09	0.00000E00	1.46804E-277	1.07041E-91	4.56600E-47	9.51105E-03	6.72046E-13	2.51987E-02	80	726	216	2,573	332	145	61	6	10	2	7.274	18.799	1.576	6.590	39.947	24.199
42	2		nephropathies		renal disorders (excl nephropathies)							cefazolin	10,882	5.96556E-12	2.29572E-41	1.23533E-62	0.00000E00	1.92743E-22	2.46651E-22	4.37913E-01	9.63189E-02		4.69245E-02	4.00355E-11	2.47839E-40	1.19782E-61	0.00000E00	1.74403E-21	2.56442E-21	5.85789E-01	2.04841E-01		1.10239E-01	41	150	377	2,363	50	43	3	2		1	3.728	3.884	2.750	6.052	6.016	7.176
43	1				renal disorders (excl nephropathies)							abacavir	19,863	8.57874E-61	1.42773E-272	1.27805E-02	0.00000E00	1.90101E-104	7.14250E-27	4.35344E-27	1.59424E-02	1.67907E-11		5.18156E-59	9.24798E-271	2.32947E-02	0.00000E00	7.46896E-103	9.09167E-26	1.15156E-25	6.69013E-02	2.26674E-10		132	537	296	1,997	162	63	38	4	8		12.002	13.905	2.159	5.115	19.492	10.514
44												metoprolol	271,621	5.87744E-03	1.68189E-45	0.00000E00	0.00000E00	1.02574E-47	1.31773E-56	1.20704E-03	5.71627E-01	5.24019E-01	3.37937E-01	1.33659E-02	1.92984E-44	0.00000E00	0.00000E00	2.15695E-46	3.81860E-55	4.49897E-03	6.85370E-01	6.24652E-01	4.09578E-01	327	1,453	9,209	22,576	451	382	69	15	1	2	29.733	37.624	67.182	57.824	54.265	63.752
45	3		nephropathies	hypertension	renal disorders (excl nephropathies)							zoledronic acid	102,795	2.67354E-07	2.28606E-76	0.00000E00	0.00000E00	3.62861E-54	1.81844E-42	8.85159E-14	3.53198E-02	6.64606E-02		1.18388E-06	4.45670E-75	0.00000E00	0.00000E00	8.59923E-53	3.75260E-41	1.36949E-12	1.08066E-01	1.38034E-01		163	779	3,401	8,623	253	188	56	10	3		14.821	20.171	24.811	22.086	30.442	31.375
46	1				renal disorders (excl nephropathies)							lamivudine	50,406	6.45158E-56	0.00000E00	8.28836E-06	0.00000E00	4.10666E-285	8.69202E-50	1.90935E-79	1.97529E-04	8.62606E-69		3.47925E-54	0.00000E00	2.22291E-05	0.00000E00	4.71634E-283	2.19232E-48	1.30472E-77	1.82037E-03	5.82259E-67		201	1,523	539	4,584	431	138	108	10	41		18.276	39.437	3.932	11.741	51.859	23.031
47	1			hypertension								insulin (human)	120,274	5.88228E-04	7.66891E-127	8.88275E-294	0.00000E00	2.84887E-53	2.72791E-59	1.20762E-07	8.56108E-04	2.95444E-01		1.62085E-03	2.19988E-125	3.79896E-292	0.00000E00	6.64588E-52	8.25647E-58	9.00226E-07	6.48985E-03	4.19842E-01		164	1,018	3,170	13,181	276	238	48	15	2		14.912	26.360	23.126	33.760	33.209	39.720
48	2		nephropathies		renal disorders (excl nephropathies)							losartan	121,384	1.06330E-43	1.26352E-83	0.00000E00	0.00000E00	2.72128E-08	3.45832E-08	7.30591E-08	9.37100E-04		4.16614E-01	3.41614E-42	2.56277E-82	0.00000E00	0.00000E00	1.08343E-07	1.48588E-07	5.49619E-07	6.88183E-03		4.73946E-01	308	900	4,211	9,204	153	118	49	15		1	28.005	23.305	30.720	23.574	18.409	19.693
49	2		nephropathies		renal disorders (excl nephropathies)							hydrochlorothiazide	255,288	2.81070E-06	3.53458E-110	0.00000E00	0.00000E00	3.31120E-88	9.95115E-101	3.66104E-02	1.12902E-03		1.00000E00	1.08546E-05	9.09928E-109	0.00000E00	0.00000E00	1.07470E-86	4.51782E-99	8.45648E-02	8.16366E-03		1.00000E00	342	1,669	10,013	22,008	533	459	57	25		1	31.097	43.217	73.048	56.369	64.132	76.602
50												calcium carbonate	92,311	7.35462E-29	2.37584E-91	1.49083E-222	0.00000E00	1.31508E-18	1.55226E-22	7.71813E-11	6.31030E-04	5.50244E-19		1.35433E-27	5.30076E-90	4.46317E-221	0.00000E00	1.00688E-17	1.65170E-21	9.30715E-10	5.02685E-03	9.28537E-18		222	765	2,425	7,702	158	136	47	13	18		20.185	19.809	17.691	19.727	19.011	22.697
51	3		nephropathies	hypertension	renal disorders (excl nephropathies)							calcitriol	16,557	4.67419E-20	8.30334E-89	2.77953E-75	0.00000E00	3.35458E-08	1.75874E-06	1.57151E-10	1.20114E-08			5.38780E-19	1.77374E-87	3.09627E-74	0.00000E00	1.32497E-07	6.37076E-06	1.79460E-09	2.56606E-07			67	271	529	2,457	37	27	19	10			6.092	7.017	3.859	6.293	4.452	4.506
52												alfacalcidol	15,809	1.22625E-59	2.61316E-132	5.47606E-39	0.00000E00	2.75121E-11	1.04557E-03	5.33176E-10	1.32913E-04			7.12167E-58	7.71649E-131	3.95035E-38	0.00000E00	1.43121E-10	2.55666E-03	5.53423E-09	1.32913E-03			118	325	414	1,963	42	20	18	6			10.729	8.416	3.020	5.028	5.054	3.338
53	1				renal disorders (excl nephropathies)							melphalan	20,030	6.96672E-07	2.09824E-85	9.04241E-44	0.00000E00	8.95881E-29	2.72848E-14	1.95137E-08	1.63847E-02	1.65373E-01		2.95499E-06	4.38882E-84	6.91903E-43	0.00000E00	1.13352E-27	1.89602E-13	1.63278E-07	6.72450E-02	2.89940E-01		47	294	508	2,460	77	45	18	4	1		4.274	7.613	3.706	6.301	9.265	7.510
54	1				renal disorders (excl nephropathies)							famotidine	64,157	2.06762E-39	3.72515E-168	1.31655E-202	0.00000E00	1.96541E-36	2.42328E-22	4.94815E-36	1.36335E-01			6.00404E-38	1.43848E-166	3.54285E-201	0.00000E00	3.15522E-35	2.53885E-21	1.76412E-34	2.61541E-01			198	763	1,827	6,072	162	108	73	6			18.003	19.757	13.328	15.552	19.492	18.024
55												polystyrene sulfonate	6,738	3.89897E-12	3.31716E-67	2.08925E-51	0.00000E00	1.29406E-18	1.62208E-16	3.05207E-06	4.19224E-02			2.68833E-11	5.74212E-66	1.76188E-50	0.00000E00	9.95894E-18	1.28446E-15	1.85385E-05	1.18696E-01			32	151	259	1,538	36	29	9	2			2.910	3.910	1.889	3.939	4.332	4.840
56	3		nephropathies	hypertension	renal disorders (excl nephropathies)							allopurinol	106,034	2.58030E-79	3.25614E-254	2.57785E-79	0.00000E00	9.79113E-79	1.02971E-79	1.13184E-04	7.20366E-05			1.85536E-77	2.04322E-252	2.93998E-78	0.00000E00	2.92363E-77	3.89572E-78	5.24356E-04	8.25785E-04			357	1,215	2,108	15,068	303	255	36	16			32.460	31.461	15.378	38.594	36.458	42.557
57	2		nephropathies		renal disorders (excl nephropathies)							atenolol	125,307	6.21767E-11	2.65710E-41	0.00000E00	0.00000E00	1.91599E-21	2.63241E-20	1.71853E-04	4.86191E-05	2.71423E-02		3.80109E-10	2.85319E-40	0.00000E00	0.00000E00	1.65351E-20	2.43901E-19	7.53580E-04	5.71274E-04	7.96567E-02		210	767	4,587	9,874	205	160	40	18	4		19.094	19.861	33.463	25.290	24.666	26.702
58	2			hypertension	renal disorders (excl nephropathies)							everolimus	37,015	9.95619E-81	1.38361E-211	1.23328E-12	0.00000E00	1.79690E-88	2.58633E-83	1.25570E-19	4.56148E-28			7.51692E-79	7.71746E-210	4.81844E-12	0.00000E00	6.23901E-87	1.06745E-81	2.78291E-18	1.78658E-26			206	628	638	4,035	190	159	40	31			18.731	16.261	4.654	10.335	22.861	26.535
59	1				renal disorders (excl nephropathies)							amoxicillin	74,568	3.45667E-20	8.52822E-166	3.09553E-99	0.00000E00	4.75392E-44	1.35550E-38	1.07252E-05	9.76522E-02		2.81310E-01	4.07779E-19	3.23107E-164	4.28543E-98	0.00000E00	9.21767E-43	2.67565E-37	6.02376E-05	2.05814E-01		3.60270E-01	170	829	1,676	6,090	192	150	31	7		1	15.457	21.466	12.227	15.598	23.102	25.033
60	2		nephropathies		renal disorders (excl nephropathies)							atorvastatin	308,733	5.85164E-25	1.68001E-97	0.00000E00	0.00000E00	8.06615E-43	4.64286E-54	3.97687E-01	3.43954E-02	1.00000E00	1.00000E00	8.74848E-24	3.87755E-96	0.00000E00	0.00000E00	1.48676E-41	1.29053E-52	5.48073E-01	1.07059E-01	1.00000E00	1.00000E00	516	1,874	7,521	21,844	478	409	58	23	2	1	46.918	48.525	54.868	55.949	57.514	68.258
61												lopinavir and ritonavir	19,657	7.34061E-42	0.00000E00	2.69800E-06	0.00000E00	7.50890E-223	2.15440E-73	3.05105E-48	2.77994E-03	3.36910E-05		2.26211E-40	0.00000E00	7.53992E-06	0.00000E00	5.60539E-221	7.52382E-72	1.31677E-46	1.67509E-02	2.16585E-04		107	685	182	1,967	264	114	56	5	4		9.729	17.737	1.328	5.038	31.765	19.025
62												docusate sodium	74,994	6.10382E-05	1.52970E-43	1.85692E-272	0.00000E00	1.41845E-37	1.11702E-47	3.14813E-06	3.76964E-03		1.02336E-06	1.98210E-04	1.68772E-42	6.84202E-271	0.00000E00	2.40653E-36	2.71675E-46	1.89814E-05	2.13461E-02		1.40996E-05	115	528	2,233	6,570	180	166	32	10		6	10.456	13.672	16.290	16.828	21.658	27.704
63												amoxicillin and beta-lactamase inhibitor	42,298	7.50523E-34	5.74293E-150	7.32750E-34	0.00000E00	6.92063E-33	4.45309E-23	1.33826E-01	4.61156E-01		1.70630E-01	1.74352E-32	2.09669E-148	4.82125E-33	0.00000E00	9.56713E-32	4.89121E-22	2.35488E-01	5.85792E-01		2.61211E-01	145	573	848	4,069	122	86	11	3		1	13.184	14.837	6.186	10.422	14.679	14.352
64	4		nephropathies	hypertension	renal disorders (excl nephropathies)	renal tubular disorder						ciprofloxacin	72,382	3.88389E-54	2.25379E-244	1.68422E-110	0.00000E00	8.93339E-146	6.58688E-111	5.63608E-01	1.67544E-01			1.95489E-52	1.37140E-242	2.52106E-109	0.00000E00	4.76341E-144	3.32271E-109	6.91854E-01	2.99414E-01			243	960	1,682	7,145	339	251	14	6			22.095	24.858	12.271	18.300	40.789	41.889
65	3		nephropathies	hypertension	renal disorders (excl nephropathies)							omeprazole	295,915	5.67128E-16	0.00000E00	0.00000E00	0.00000E00	6.25923E-26	4.73893E-29	1.62670E-19	1.77790E-01		3.76912E-01	5.19008E-15	0.00000E00	0.00000E00	0.00000E00	6.92224E-25	6.51962E-28	3.51025E-18	3.07212E-01		4.40916E-01	455	2,621	7,371	22,293	405	327	124	19		2	41.371	67.868	53.773	57.099	48.731	54.573
66	4		nephropathies		renal disorders (excl nephropathies)	renal tubular disorder, renal tubular necrosis	renal tubular necrosis					cyclophosphamide	101,420	3.89845E-122	2.94938E-204	7.79565E-01	1.64976E-311	1.21817E-17	1.11420E-08	1.51030E-14	3.04087E-06	2.32655E-01	5.73742E-06	3.67916E-120	1.55852E-202	8.37622E-01	1.90639E-310	8.95928E-17	5.14420E-08	2.58009E-13	4.20356E-05	3.61092E-01	5.47261E-05	422	1,084	1,295	6,170	166	105	57	18	2	6	38.371	28.069	9.447	15.803	19.974	17.523
67	1				renal disorders (excl nephropathies)							aciclovir	64,722	2.09123E-13	2.63395E-138	4.44288E-27	0.00000E00	3.49705E-86	6.79777E-52	4.64902E-08	3.79853E-02		2.49170E-01	1.59075E-12	8.26403E-137	2.62086E-26	0.00000E00	1.08773E-84	1.81540E-50	3.66558E-07	1.10889E-01		3.35837E-01	135	708	1,159	6,234	244	160	33	7		1	12.275	18.333	8.455	15.967	29.359	26.702
68	3		nephropathies	hypertension	renal disorders (excl nephropathies)							irbesartan	42,952	8.97709E-14	2.85709E-76	1.95960E-278	0.00000E00	5.86530E-37	1.79958E-35	1.00000E00	1.83328E-02			7.06011E-13	5.46384E-75	7.44959E-277	0.00000E00	9.83921E-36	3.14234E-34	1.00000E00	7.35054E-02			102	436	1,568	4,992	130	107	7	6			9.274	11.290	11.439	12.786	15.642	17.857
69	2			hypertension	renal disorders (excl nephropathies)							telmisartan	37,538	4.99786E-11	5.47326E-54	5.67838E-153	0.00000E00	2.49593E-08	4.99003E-07	3.36111E-05	2.67819E-01		1.52952E-01	3.08032E-10	7.79455E-53	1.10567E-151	0.00000E00	9.99042E-08	1.92533E-06	1.75167E-04	3.94593E-01		2.49553E-01	86	352	1,160	3,346	64	48	19	3		1	7.820	9.115	8.463	8.570	7.701	8.011
70	1		nephropathies									azathioprine	48,257	3.34028E-132	1.59245E-180	1.22529E-05	7.01995E-258	3.64403E-09	5.01023E-10	1.01895E-18	1.08736E-30	3.53446E-01		3.36255E-130	6.66176E-179	3.23547E-05	6.92772E-257	1.60016E-08	2.58482E-09	2.14241E-17	4.64597E-29	4.73171E-01		304	670	732	3,350	79	65	44	36	1		27.641	17.349	5.340	8.580	9.505	10.848
71	2			hypertension	renal disorders (excl nephropathies)							aliskiren	13,434	1.80976E-13	2.27395E-49	4.25009E-201	0.00000E00	3.03613E-03	2.61971E-03	8.55637E-03	1.35913E-01			1.38717E-12	2.90834E-48	1.11857E-199	0.00000E00	6.62711E-03	5.95666E-03	2.56067E-02	2.61541E-01			49	183	696	1,908	21	17	7	2			4.455	4.739	5.078	4.887	2.527	2.837
72	4	glomerulonephritis and nephrotic syndrome	nephropathies	hypertension	renal disorders (excl nephropathies)							diclofenac	86,664	4.60177E-51	1.62992E-122	1.27157E-49	0.00000E00	2.18922E-57	8.33156E-51	1.68256E-04	2.53946E-02	4.40879E-02		1.98534E-49	4.54566E-121	1.03234E-48	0.00000E00	5.35819E-56	2.14105E-49	7.41774E-04	9.04200E-02	1.07227E-01		264	811	1,639	6,432	235	185	31	9	3		24.004	21.000	11.957	16.474	28.276	30.874
73												urapidil	4,328	2.56506E-12	2.57982E-64	4.24432E-31	0.00000E00	5.83706E-44	1.22760E-22	1.65862E-01	1.86389E-02			1.79317E-11	4.17765E-63	2.71071E-30	0.00000E00	1.11727E-42	1.32698E-21	2.77565E-01	7.36158E-02			26	121	161	876	53	30	2	2			2.364	3.133	1.175	2.244	6.377	5.007
74												fluconazole	47,249	2.13143E-24	5.68301E-143	5.91564E-61	0.00000E00	4.33407E-61	1.94982E-44	3.83967E-34	7.32960E-01			3.12471E-23	1.87073E-141	5.51283E-60	0.00000E00	1.15550E-59	4.28331E-43	1.31189E-32	8.14400E-01			135	597	1,052	5,417	175	126	62	1			12.275	15.459	7.675	13.875	21.056	21.028
75	2			hypertension	renal disorders (excl nephropathies)							paracetamol	578,113	6.33478E-12	1.84046E-84	0.00000E00	0.00000E00	5.86163E-122	7.05891E-149	8.83640E-05	6.95387E-01	1.78459E-01	1.00000E00	4.21389E-11	3.80993E-83	0.00000E00	0.00000E00	2.65194E-120	4.80712E-147	4.18835E-04	7.97151E-01	3.08871E-01	1.00000E00	767	3,016	14,205	36,057	1,010	869	137	25	2	2	69.740	78.096	103.629	92.352	121.526	145.027
76	2		nephropathies	hypertension								esomeprazole	184,194	2.15123E-04	1.22565E-142	0.00000E00	0.00000E00	1.51882E-54	1.90546E-41	3.04344E-08	4.92692E-01		5.59659E-01	6.41967E-04	3.96953E-141	0.00000E00	0.00000E00	3.65742E-53	3.87348E-40	2.47091E-07	6.19159E-01		6.01220E-01	243	1,414	4,910	13,706	364	266	66	6		1	22.095	36.614	35.820	35.105	43.797	44.393
77	4		nephropathies	hypertension	renal disorders (excl nephropathies)	renal tubular disorder						ganciclovir	6,447	5.73440E-27	4.73909E-101	4.89055E-04	0.00000E00	1.62123E-49	1.24113E-36	5.96086E-14	4.88028E-11			9.51532E-26	1.13287E-99	1.09774E-03	0.00000E00	3.55956E-48	2.28435E-35	9.58413E-13	1.14687E-09			50	187	116	1,332	66	48	16	9			4.546	4.842	0.846	3.412	7.941	8.011
78	1				renal disorders (excl nephropathies)							heparin	55,280	6.57625E-14	4.11368E-50	5.76970E-74	0.00000E00	5.40713E-77	6.39129E-82	1.47196E-08	1.98845E-01			5.22638E-13	5.36381E-49	6.33873E-73	0.00000E00	1.55247E-75	2.56028E-80	1.24434E-07	3.29466E-01			122	444	1,243	9,188	213	188	31	5			11.093	11.497	9.068	23.533	25.629	31.375
79	2		nephropathies		renal disorders (excl nephropathies)							clarithromycin	34,811	1.17484E-30	3.15795E-105	1.40396E-13	0.00000E00	1.27612E-15	2.27434E-09	2.27854E-13	1.62548E-03	2.69764E-01		2.43015E-29	7.82860E-104	5.72825E-13	0.00000E00	8.31989E-15	1.12234E-08	3.46000E-12	1.04654E-02	3.91593E-01		124	439	612	2,866	78	51	31	7	1		11.275	11.367	4.465	7.341	9.385	8.511
80												ferrous sulfate	43,366	4.22155E-12	2.48940E-69	1.02632E-117	0.00000E00	1.10029E-29	2.74968E-31	1.18145E-11	4.68407E-01			2.88441E-11	4.50335E-68	1.62783E-116	0.00000E00	1.44099E-28	4.16118E-30	1.58818E-10	5.93400E-01			98	423	1,178	4,951	118	101	32	3			8.911	10.953	8.594	12.681	14.198	16.856
81	1			hypertension								chlorhexidine	11,450	1.12764E-31	3.36058E-41	3.31770E-243	0.00000E00	2.52921E-06	1.20017E-06	3.37517E-05				2.39822E-30	3.58938E-40	1.10360E-241	0.00000E00	8.24605E-06	4.45404E-06	1.75167E-04				71	154	701	1,673	26	22	10				6.456	3.988	5.114	4.285	3.128	3.672
82	2			hypertension	renal disorders (excl nephropathies)							atazanavir	15,636	1.56417E-26	0.00000E00	5.90214E-10	3.16205E-308	5.05514E-199	3.25317E-64	3.85829E-26	7.15303E-03	5.58565E-20		2.56728E-25	0.00000E00	2.05759E-09	3.57749E-307	3.43060E-197	1.05495E-62	9.88688E-25	3.46590E-02	1.07723E-18		75	565	120	1,646	227	96	34	4	12		6.819	14.630	0.875	4.216	27.313	16.021
83	1				renal disorders (excl nephropathies)							pravastatin	73,453	4.92228E-20	9.68215E-54	1.36311E-157	0.00000E00	3.32061E-35	1.43842E-30	1.00000E00	2.67120E-02		2.77739E-01	5.63080E-19	1.35012E-52	2.69806E-156	0.00000E00	5.16423E-34	2.08418E-29	1.00000E00	9.16398E-02		3.60270E-01	168	553	1,867	5,656	173	134	12	8		1	15.276	14.319	13.620	14.487	20.816	22.363
84	1				renal disorders (excl nephropathies)							bisoprolol	105,037	3.89672E-25	4.41870E-101	2.98456E-198	0.00000E00	8.85522E-39	2.58922E-43	9.04565E-01	5.38340E-03			6.00412E-24	1.06901E-99	7.52423E-197	0.00000E00	1.53731E-37	5.59764E-42	9.96967E-01	2.81133E-02			232	863	2,579	12,101	224	192	18	12			21.095	22.347	18.815	30.994	26.952	32.043
85	3		nephropathies	hypertension	renal disorders (excl nephropathies)							lansoprazole	117,950	5.97007E-34	1.12675E-147	3.94654E-277	0.00000E00	6.36926E-25	1.59643E-12	3.98280E-10	6.70501E-01			1.40856E-32	3.83477E-146	1.47687E-275	0.00000E00	6.46891E-24	1.01604E-11	4.24142E-09	7.76201E-01			277	1,058	3,075	10,958	206	131	53	4			25.186	27.396	22.433	28.067	24.786	21.862
86	2		nephropathies		renal disorders (excl nephropathies)							indapamide	18,299	3.76328E-13	1.73871E-30	7.40118E-67	0.00000E00	1.17119E-17	2.28906E-14	5.58068E-01	2.18271E-01		7.76653E-02	2.79929E-12	1.42503E-29	7.41667E-66	0.00000E00	8.65638E-17	1.60706E-13	6.89180E-01	3.46579E-01		1.52630E-01	58	179	543	1,886	57	43	4	2		1	5.274	4.635	3.961	4.831	6.858	7.176
87	1				renal disorders (excl nephropathies)							spironolactone	89,304	7.87855E-26	9.87977E-78	9.78961E-91	0.00000E00	3.69832E-26	1.57601E-22	6.05470E-04	4.36434E-02			1.25228E-24	1.94496E-76	1.24713E-89	0.00000E00	4.12059E-25	1.66397E-21	2.36422E-03	1.21375E-01			209	710	1,889	13,201	174	133	30	9			19.003	18.385	13.781	33.812	20.936	22.196
88	3		nephropathies	hypertension	renal disorders (excl nephropathies)							rabeprazole	38,238	1.70415E-34	1.15961E-96	1.76205E-112	0.00000E00	3.97292E-08	3.38909E-03	1.63722E-02	1.17525E-04			4.08454E-33	2.64602E-95	2.68796E-111	0.00000E00	1.54871E-07	7.49340E-03	4.37304E-02	1.22748E-03			138	447	1,064	3,192	64	36	13	9			12.548	11.575	7.762	8.176	7.701	6.008
89	2	glomerulonephritis and nephrotic syndrome	nephropathies									felodipine	13,225	4.66600E-12	2.82576E-53	5.31610E-81	7.67646E-284	5.94818E-37	1.91655E-36	2.93566E-01	2.63255E-02			3.17372E-11	3.85995E-52	6.15076E-80	8.17210E-283	9.86737E-36	3.48045E-35	4.36094E-01	9.15550E-02			46	188	470	1,438	73	63	4	3			4.183	4.868	3.429	3.683	8.784	10.514
90	1				renal disorders (excl nephropathies)							lamivudine and abacavir	8,815	4.36517E-29	5.05902E-100	5.84220E-02	2.47293E-200	1.61149E-34	1.21992E-06	2.51768E-05	6.73129E-02	7.65164E-05		8.23926E-28	1.19512E-98	9.22959E-02	2.15704E-199	2.45506E-33	4.51503E-06	1.33193E-04	1.61414E-01	4.49118E-04		60	213	134	979	59	19	9	2	3		5.456	5.515	0.978	2.508	7.099	3.171
91	2			hypertension	renal disorders (excl nephropathies)							metformin	321,113	7.88183E-02	4.25294E-45	0.00000E00	0.00000E00	1.38150E-42	9.65156E-56	3.08308E-04	8.96451E-01	3.75407E-01	1.68532E-01	1.35092E-01	4.82480E-44	0.00000E00	0.00000E00	2.51534E-41	2.73863E-54	1.27683E-03	9.73053E-01	4.86283E-01	2.61211E-01	300	1,667	6,774	26,548	491	424	82	14	1	3	27.278	43.165	49.418	67.997	59.078	70.761
92	6	glomerulonephritis and nephrotic syndrome	nephropathies	hypertension	renal disorders (excl nephropathies)	renal tubular disorder, renal tubular necrosis	renal tubular necrosis					ibuprofen	179,065	2.09642E-13	6.89816E-173	3.18041E-143	0.00000E00	2.58817E-122	8.79460E-140	6.07173E-55	1.20740E-01	2.19544E-01		1.59075E-12	2.71598E-171	5.81456E-142	0.00000E00	1.20754E-120	5.44466E-138	2.92872E-53	2.40456E-01	3.57090E-01		292	1,472	3,608	10,250	493	438	148	13	3		26.550	38.116	26.321	26.253	59.319	73.097
93	2		nephropathies			renal tubular disorder						cimetidine	8,533	2.57350E-23	2.71683E-31	2.93618E-104	8.31022E-112	4.11761E-08	3.07623E-06	7.17196E-04	6.36222E-02			3.56513E-22	2.25430E-30	4.13656E-103	5.18957E-111	1.59678E-07	1.05804E-05	2.78721E-03	1.55742E-01			52	115	402	773	25	18	7	2			4.728	2.978	2.933	1.980	3.008	3.004
94	2			hypertension	renal disorders (excl nephropathies)							clindamycin	27,668	3.47838E-13	3.33162E-71	6.45223E-136	0.00000E00	1.25269E-07	9.17036E-06	3.45702E-04	1.47937E-01			2.62618E-12	6.13751E-70	1.11979E-134	0.00000E00	4.68737E-07	2.96675E-05	1.41738E-03	2.74823E-01			75	325	911	2,667	50	36	14	3			6.819	8.416	6.646	6.831	6.016	6.008
95	1				renal disorders (excl nephropathies)							torasemide	28,485	6.65319E-28	5.39823E-52	4.99891E-39	0.00000E00	1.82148E-10	4.66066E-08	4.90857E-01	4.92657E-02			1.16818E-26	7.22642E-51	3.61704E-38	0.00000E00	8.94560E-10	1.98991E-07	6.32866E-01	1.30184E-01			106	291	641	4,761	58	42	6	4			9.638	7.535	4.676	12.194	6.979	7.009
96												lactulose	28,283	4.24189E-06	9.90268E-26	2.28972E-49	0.00000E00	9.87351E-26	2.59844E-22	1.31732E-04	3.91686E-01	2.25357E-01		1.60936E-05	7.12709E-25	1.85266E-48	0.00000E00	1.07600E-24	2.68112E-21	5.96799E-04	5.18570E-01	3.61092E-01		57	225	677	2,916	87	68	15	2	1		5.183	5.826	4.939	7.469	10.468	11.348
97	2		nephropathies		renal disorders (excl nephropathies)							piperacillin	24,952	9.22290E-08	0.00000E00	9.69406E-07	0.00000E00	1.04488E-251	6.23505E-224	1.10584E-02	1.18759E-01			4.33850E-07	0.00000E00	2.79054E-06	0.00000E00	1.04001E-249	7.72013E-222	3.15549E-02	2.37517E-01			57	690	412	4,219	310	257	10	3			5.183	17.867	3.006	10.806	37.300	42.891
98	2			hypertension	renal disorders (excl nephropathies)							ursodeoxycholic acid	24,749	1.40918E-20	1.76637E-82	9.95570E-24	0.00000E00	1.45560E-18	6.62020E-05	1.61191E-15	1.37110E-03			1.71601E-19	3.51176E-81	5.37025E-23	0.00000E00	1.10878E-17	1.95590E-04	2.93726E-14	9.51105E-03			85	325	512	2,660	69	31	29	6			7.729	8.416	3.735	6.813	8.302	5.174
99												folic acid	214,255	5.31016E-21	7.05443E-20	1.86992E-178	0.00000E00	1.79966E-23	1.34001E-28	3.99524E-01	2.48155E-02	7.19934E-01	6.87286E-02	6.57241E-20	4.27955E-19	4.22497E-177	0.00000E00	1.73348E-22	1.78931E-27	5.49681E-01	8.90326E-02	7.83800E-01	1.37457E-01	373	1,041	4,350	13,285	310	259	41	18	2	3	33.915	26.956	31.734	34.027	37.300	43.224
100	1			hypertension								efavirenz	20,568	1.18910E-36	1.48452E-219	8.85296E-02	4.64466E-155	1.62847E-112	3.74600E-37	6.25575E-14	2.58082E-01	4.01324E-05		3.09576E-35	8.51689E-218	1.34195E-01	3.42211E-154	6.94661E-111	6.98911E-36	9.86484E-13	3.88778E-01	2.46267E-04		102	483	237	1,568	172	77	25	2	4		9.274	12.507	1.729	4.016	20.695	12.850
101	1			hypertension								promethazine	46,479	1.07788E-03	5.39880E-18	1.01946E-279	0.00000E00	3.82598E-22	4.66866E-26	2.29636E-05	7.31898E-01		1.85859E-01	2.80136E-03	3.03663E-17	4.00264E-278	0.00000E00	3.40011E-21	5.67743E-25	1.23073E-04	8.14400E-01		2.77669E-01	72	292	1,650	3,806	108	96	22	1		1	6.547	7.561	12.037	9.748	12.995	16.021
102	2			hypertension	renal disorders (excl nephropathies)							bevacizumab	84,517	5.45978E-87	4.30349E-35	0.00000E00	4.48017E-24	7.57364E-01	3.43183E-01	1.00000E00	1.00000E00	5.34707E-01		4.33909E-85	3.77354E-34	0.00000E00	1.37977E-23	8.15245E-01	4.35936E-01	1.00000E00	1.00000E00	6.27700E-01		327	545	3,601	3,665	68	54	14	4	1		29.733	14.112	26.270	9.387	8.182	9.012
103	2			hypertension	renal disorders (excl nephropathies)							zolpidem	120,696	3.95992E-13	3.38594E-26	0.00000E00	0.00000E00	4.47222E-18	1.06424E-21	7.86165E-05	6.72157E-01		4.14819E-01	2.91682E-12	2.49047E-25	0.00000E00	0.00000E00	3.37224E-17	1.05036E-20	3.76382E-04	7.76201E-01		4.73946E-01	213	675	3,461	7,880	189	160	40	4		1	19.367	17.478	25.249	20.183	22.741	26.702
104	5		nephropathies	hypertension	renal disorders (excl nephropathies)	renal tubular disorder, renal tubular necrosis	renal tubular necrosis					darunavir	13,732	4.13562E-08	3.60916E-149	7.95801E-03	4.11559E-134	1.38915E-99	2.29375E-23	8.90394E-15	2.89604E-02	6.38979E-11	5.88536E-02	2.03409E-07	1.27144E-147	1.50549E-02	2.81736E-133	5.18499E-98	2.53991E-22	1.55345E-13	9.65346E-02	7.84202E-10	1.23692E-01	39	325	142	1,131	137	49	22	3	7	1	3.546	8.416	1.036	2.897	16.484	8.178
105												metamizole sodium	18,512	1.82970E-12	2.32650E-29	1.02848E-30	1.49273E-221	1.78730E-06	2.42220E-04	2.32481E-05	2.15224E-03	1.23697E-02		1.29711E-11	1.83922E-28	6.48214E-30	1.35448E-220	5.92987E-06	6.58491E-04	1.23788E-04	1.34874E-02	4.39448E-02		57	178	435	1,631	36	24	13	5	2		5.183	4.609	3.173	4.177	4.332	4.005
106	1		nephropathies									ranitidine	98,997	2.81009E-05	1.36278E-44	1.99364E-301	0.00000E00	1.40444E-27	5.16485E-30	6.28403E-05	6.40333E-01	5.92120E-01		9.64276E-05	1.52875E-43	8.84217E-300	0.00000E00	1.69099E-26	7.25209E-29	3.10416E-04	7.52391E-01	6.66135E-01		147	653	2,787	6,485	190	159	35	3	1		13.366	16.909	20.332	16.610	22.861	26.535
107	2			hypertension	renal disorders (excl nephropathies)							gentamicin	13,439	3.55833E-15	4.32096E-197	5.90172E-18	0.00000E00	1.16408E-164	4.84374E-156	2.32724E-03				3.08797E-14	2.06583E-195	2.74459E-17	0.00000E00	7.24157E-163	3.88069E-154	8.12057E-03				52	377	297	2,637	190	165	8				4.728	9.762	2.167	6.754	22.861	27.537
108												tazobactam	23,671	2.27071E-07	0.00000E00	5.88190E-04	0.00000E00	2.84079E-247	5.03814E-223	8.73366E-04	1.05828E-01			1.01144E-06	0.00000E00	1.30557E-03	0.00000E00	2.65081E-245	5.71828E-221	3.36225E-03	2.16257E-01			54	673	366	3,968	301	252	12	3			4.910	17.427	2.670	10.163	36.217	42.056
109												senna glycosides	54,263	1.80362E-10	1.57357E-56	2.34907E-144	0.00000E00	4.63539E-25	1.52626E-17	7.89485E-05	4.81508E-02			1.06802E-09	2.39373E-55	4.36126E-143	0.00000E00	4.74016E-24	1.25227E-16	3.76382E-04	1.28895E-01			110	456	1,466	4,957	125	88	23	6			10.002	11.808	10.695	12.696	15.040	14.686
110	2			hypertension	renal disorders (excl nephropathies)							adefovir dipivoxil	4,118	8.62553E-13	0.00000E00	1.18124E-05	0.00000E00	2.66925E-237	7.47305E-12	2.23602E-83	2.04994E-06	1.66615E-29		6.26180E-12	0.00000E00	3.12259E-05	0.00000E00	2.21399E-235	4.46416E-11	1.83354E-81	3.32232E-05	4.49861E-28		26	763	24	1,087	177	19	55	5	13		2.364	19.757	0.175	2.784	21.297	3.171
111												piperacillin and beta-lactamase inhibitor	22,400	1.87461E-07	0.00000E00	3.27041E-04	0.00000E00	2.20939E-240	2.88788E-218	5.46325E-03	9.35883E-02			8.42460E-07	0.00000E00	7.53137E-04	0.00000E00	1.94037E-238	2.80949E-216	1.73638E-02	2.02703E-01			52	650	351	3,805	290	244	10	3			4.728	16.831	2.561	9.746	34.894	40.721
112	1			hypertension								rituximab	91,319	8.50227E-164	1.12875E-121	9.45884E-12	5.45008E-81	1.36327E-01	7.95840E-02	4.43103E-01	4.61683E-02	5.62610E-01	3.32923E-01	1.06987E-161	3.10484E-120	3.55634E-11	2.85601E-80	2.00250E-01	1.26333E-01	5.90804E-01	1.26088E-01	6.45984E-01	4.09578E-01	461	837	1,414	4,480	84	64	18	9	1	1	41.917	21.673	10.316	11.475	10.107	10.681
113												potassium chloride	120,790	6.79875E-03	4.31535E-46	6.05055E-299	0.00000E00	2.72699E-61	4.46264E-64	1.17045E-10	1.00000E00			1.51866E-02	5.00880E-45	2.63474E-297	0.00000E00	7.40253E-60	1.41351E-62	1.39097E-09	1.00000E00			156	765	3,196	12,991	293	247	55	5			14.184	19.809	23.316	33.274	35.254	41.222
114	2		nephropathies		renal disorders (excl nephropathies)							cefalexin	21,744	5.52315E-19	8.60048E-38	4.13973E-279	0.00000E00	2.74665E-17	5.18923E-22	1.15114E-04				6.04344E-18	8.18472E-37	1.59914E-277	0.00000E00	1.98104E-16	5.24854E-21	5.30302E-04				76	217	1,052	2,197	62	59	13				6.910	5.619	7.675	5.627	7.460	9.846
115	2			hypertension	renal disorders (excl nephropathies)							fenofibrate	47,100	7.18921E-01	3.83935E-33	1.96692E-50	0.00000E00	3.70619E-25	7.24486E-23	1.50599E-01	7.77598E-02	6.79316E-02	1.88098E-01	8.10733E-01	3.26670E-32	1.60777E-49	0.00000E00	3.84260E-24	7.89400E-22	2.57811E-01	1.76556E-01	1.38951E-01	2.77669E-01	51	349	1,005	3,966	115	91	12	5	2	1	4.637	9.037	7.332	10.158	13.837	15.187
116	1			hypertension								sevelamer	18,180	9.96724E-23	3.70470E-38	8.06080E-15	0.00000E00	4.95088E-09	3.27217E-13	1.26229E-03	3.57849E-06			1.33191E-21	3.61119E-37	3.39290E-14	0.00000E00	2.14251E-08	2.15299E-12	4.68361E-03	4.80539E-05			75	195	361	2,654	41	41	10	8			6.819	5.049	2.634	6.798	4.933	6.842
117	2			hypertension	renal disorders (excl nephropathies)							metoclopramide	76,948	1.56517E-03	8.26160E-47	3.50138E-73	0.00000E00	2.72546E-44	1.15524E-37	7.50447E-06	1.91099E-01		2.88875E-01	3.99225E-03	9.87458E-46	3.81173E-72	0.00000E00	5.35409E-43	2.21610E-36	4.30327E-05	3.24247E-01		3.65515E-01	109	549	1,604	6,039	196	151	32	6		1	9.911	14.216	11.702	15.468	23.583	25.200
118	3		nephropathies	hypertension	renal disorders (excl nephropathies)							olmesartan medoxomil	50,753	4.61856E-10	1.13105E-28	1.83722E-214	0.00000E00	3.08086E-21	1.38747E-25	7.32040E-01	1.00000E00			2.64168E-09	8.83712E-28	5.23826E-213	0.00000E00	2.62841E-20	1.65766E-24	8.38018E-01	1.00000E00			103	353	1,589	6,239	112	100	7	2			9.365	9.141	11.592	15.980	13.476	16.689
119	3		nephropathies	hypertension	renal disorders (excl nephropathies)							metolazone	9,960	4.43861E-08	2.65981E-21	7.82477E-55	0.00000E00	4.50283E-17	5.30257E-22	6.86491E-01	8.29826E-02			2.16903E-07	1.69552E-20	6.81467E-54	0.00000E00	3.18613E-16	5.27160E-21	8.06479E-01	1.83971E-01			32	106	339	2,488	41	41	2	2			2.910	2.745	2.473	6.372	4.933	6.842
120	2			hypertension	renal disorders (excl nephropathies)							carvedilol	95,817	4.14901E-08	2.14601E-25	0.00000E00	0.00000E00	1.45610E-16	3.13708E-18	6.15465E-01	2.34999E-01			2.03409E-07	1.52268E-24	0.00000E00	0.00000E00	1.01115E-15	2.65386E-17	7.34617E-01	3.67580E-01			158	557	2,934	10,106	156	129	18	7			14.366	14.423	21.404	25.884	18.770	21.529
121												simvastatin	247,529	2.10026E-04	7.42367E-36	0.00000E00	0.00000E00	3.35833E-53	4.43621E-71	2.71567E-01	3.73988E-01	7.29939E-01		6.27998E-04	6.68463E-35	0.00000E00	0.00000E00	7.71381E-52	1.51053E-69	4.13733E-01	5.00781E-01	7.88334E-01		316	1,291	5,814	19,344	438	392	34	15	1		28.732	33.429	42.415	49.546	52.701	65.421
122												acetylsalicylic acid	608,533	2.88151E-03	1.75758E-83	0.00000E00	0.00000E00	1.33229E-92	1.01861E-108	7.50377E-02	1.03294E-01	3.78220E-01		7.04059E-03	3.52922E-82	0.00000E00	0.00000E00	4.85149E-91	4.95480E-107	1.54499E-01	2.12931E-01	4.86283E-01		702	3,141	14,441	43,665	963	805	85	38	3		63.830	81.333	105.351	111.839	115.871	134.346
123	1				renal disorders (excl nephropathies)							famciclovir	3,608	1.02751E-16	9.60030E-38	4.45020E-56	4.05426E-110	5.18649E-08	2.39476E-07	4.55423E-01	1.58456E-01			9.81988E-16	9.09312E-37	3.93293E-55	2.51439E-109	1.99573E-07	9.56498E-07	6.00397E-01	2.87994E-01			29	82	188	450	16	13	1	1			2.637	2.123	1.372	1.153	1.925	2.170
124	2		nephropathies		renal disorders (excl nephropathies)							levofloxacin	81,363	2.16934E-16	9.95475E-104	4.51013E-117	0.00000E00	6.72463E-23	5.66227E-27	1.62334E-09	2.96337E-01			2.03459E-15	2.43770E-102	7.05998E-116	0.00000E00	6.19746E-22	7.27549E-26	1.56605E-08	4.23339E-01			169	734	1,864	6,362	156	135	41	6			15.366	19.006	13.598	16.295	18.770	22.530
125	2			hypertension	renal disorders (excl nephropathies)							fluvastatin	9,729	9.58468E-32	5.10785E-45	6.79707E-27	1.67600E-175	6.16368E-10	1.60304E-03	8.40860E-02	7.97375E-02			2.06755E-30	5.76211E-44	3.96082E-26	1.35280E-174	2.91214E-09	3.79711E-03	1.66146E-01	1.79246E-01			66	147	262	989	30	14	4	2			6.001	3.806	1.911	2.533	3.610	2.336
126												albumin	6,577	7.25471E-20	1.30858E-38	6.59675E-06	0.00000E00	4.18506E-27	1.71980E-25	5.56712E-03	2.69864E-01			8.17508E-19	1.28806E-37	1.78724E-05	0.00000E00	4.95897E-26	2.03685E-24	1.76256E-02	3.96363E-01			42	111	129	1,722	45	38	5	1			3.819	2.874	0.941	4.411	5.415	6.342
127	3	glomerulonephritis and nephrotic syndrome	nephropathies	hypertension								alemtuzumab	11,782	2.49081E-49	1.61242E-68	4.42086E-06	1.14654E-65	1.25208E-25	2.23622E-13	1.39903E-01	2.66029E-03		5.07075E-02	9.89769E-48	2.86526E-67	1.22263E-05	5.43904E-65	1.33525E-24	1.49300E-12	2.44087E-01	1.62381E-02		1.14322E-01	93	200	211	823	56	33	4	4		1	8.456	5.179	1.539	2.108	6.738	5.507
128	3		nephropathies		renal disorders (excl nephropathies)	renal tubular disorder						rosuvastatin	121,997	5.50224E-04	9.18581E-21	4.35838E-165	0.00000E00	6.82713E-23	2.53989E-18	3.73792E-01	8.34446E-01	1.00000E00	1.01262E-01	1.52168E-03	5.72830E-20	8.99855E-164	0.00000E00	6.25332E-22	2.16208E-17	5.22163E-01	9.12068E-01	1.00000E00	1.79378E-01	166	651	2,755	7,587	205	152	16	6	1	2	15.094	16.857	20.098	19.433	24.666	25.367
129												warfarin	198,061	1.21070E-08	2.41281E-16	1.65298E-124	0.00000E00	1.08613E-25	6.05506E-34	2.12740E-03	6.19674E-01		5.69965E-02	6.26082E-08	1.26499E-15	2.74922E-123	0.00000E00	1.17080E-24	1.03087E-32	7.46973E-03	7.31776E-01		1.22523E-01	290	946	3,814	17,308	300	260	52	11		3	26.368	24.496	27.824	44.331	36.097	43.391
130	2			hypertension	renal disorders (excl nephropathies)							calcitonin (salmon synthetic)	6,067	8.94284E-15	7.79954E-17	1.81264E-102	1.10541E-140	4.10241E-04	8.30580E-04	2.03003E-02	2.51833E-01			7.58634E-14	4.21007E-16	2.53876E-101	7.78389E-140	1.02423E-03	2.05682E-03	5.28452E-02	3.83047E-01			34	71	331	678	14	11	4	1			3.091	1.838	2.415	1.737	1.685	1.836
131	4	glomerulonephritis and nephrotic syndrome	nephropathies	hypertension	renal disorders (excl nephropathies)							azithromycin	45,852	1.82670E-07	4.82022E-60	2.41019E-86	2.03519E-241	1.16809E-33	4.90097E-30	2.07719E-01	7.31140E-01		1.76329E-02	8.23378E-07	7.62126E-59	2.96021E-85	1.91082E-240	1.69317E-32	6.95325E-29	3.30096E-01	8.14400E-01		6.07357E-02	87	416	1,123	3,171	129	102	11	1		2	7.911	10.772	8.193	8.122	15.522	17.023
132	3		nephropathies	hypertension	renal disorders (excl nephropathies)							gliclazide	23,141	4.17254E-14	6.25594E-60	6.96353E-18	0.00000E00	3.57389E-09	3.27264E-07	2.25182E-15	3.03312E-01			3.36927E-13	9.81400E-59	3.23210E-17	0.00000E00	1.57399E-08	1.28084E-06	4.01411E-14	4.30685E-01			69	272	457	2,942	48	35	28	2			6.274	7.043	3.334	7.535	5.775	5.841
133												rilmenidine	2,975	4.34989E-06	4.83285E-21	4.69145E-27	1.45078E-259	3.19921E-23	3.49355E-10	9.04716E-02	9.18669E-03			1.64620E-05	3.05169E-20	2.75393E-26	1.43696E-258	3.02305E-22	1.84427E-09	1.76096E-01	4.27500E-02			14	54	121	608	30	15	2	2			1.273	1.398	0.883	1.557	3.610	2.503
134												cilnidipine	2,814	1.83372E-31	1.20008E-43	5.70629E-26	3.45763E-133	4.87448E-01	2.12382E-01	8.23556E-02	8.26075E-03			3.84573E-30	1.33136E-42	3.23087E-25	2.36097E-132	5.69878E-01	2.92482E-01	1.64711E-01	3.92177E-02			40	80	115	426	3	3	2	2			3.637	2.072	0.839	1.091	0.361	0.501
135												paracetamol, combinations excl. psycholeptics	378,487	8.36682E-01	6.46516E-39	0.00000E00	0.00000E00	3.38239E-23	3.51651E-40	3.80777E-06	5.43417E-02		1.00000E00	9.00622E-01	6.42675E-38	0.00000E00	0.00000E00	3.17604E-22	7.04336E-39	2.27910E-05	1.37725E-01		1.00000E00	395	1,872	10,714	22,835	477	428	103	10		1	35.916	48.474	78.162	58.487	57.394	71.429
136	3		nephropathies	hypertension	renal disorders (excl nephropathies)							clopidogrel	154,075	9.68132E-01	6.83705E-19	7.14492E-200	0.00000E00	2.48925E-10	3.16120E-07	9.12673E-02	2.65176E-01	4.05418E-01	4.95963E-01	1.00000E00	4.00256E-18	1.86001E-198	0.00000E00	1.21453E-09	1.24079E-06	1.76730E-01	3.92799E-01	5.06773E-01	5.44242E-01	158	779	3,444	11,623	195	138	17	4	2	1	14.366	20.171	25.125	29.770	23.463	23.031
137	2			hypertension	renal disorders (excl nephropathies)							propofol	21,519	9.24176E-06	2.64823E-12	4.63105E-15	0.00000E00	7.78865E-34	1.88354E-33	1.01613E-01	2.06687E-02	1.02494E-03		3.34654E-05	1.17908E-11	1.98060E-14	0.00000E00	1.14004E-32	3.12851E-32	1.91108E-01	8.02835E-02	5.32181E-03		46	147	416	2,593	87	74	7	4	3		4.183	3.806	3.035	6.641	10.468	12.350
138	4	glomerulonephritis and nephrotic syndrome	nephropathies	hypertension	renal disorders (excl nephropathies)							ketoprofen	13,848	1.72926E-19	3.70308E-48	6.06669E-21	1.60949E-242	7.67270E-17	6.79557E-15	3.04026E-01	4.70200E-03			1.91999E-18	4.56184E-47	3.04606E-20	1.52170E-241	5.35296E-16	4.89826E-14	4.45978E-01	2.48308E-02			60	184	316	1,394	48	38	4	4			5.456	4.764	2.305	3.570	5.775	6.342
139	2			hypertension	renal disorders (excl nephropathies)							hydrocortisone	55,626	1.70593E-02	1.62106E-16	3.48660E-136	8.28118E-289	8.43790E-13	1.23770E-07	1.83660E-06	2.00081E-01		1.11049E-04	3.45160E-02	8.58864E-16	6.09519E-135	9.10256E-288	4.84530E-12	5.04713E-07	1.17657E-05	3.29466E-01		9.18006E-04	76	329	1,467	3,833	98	65	27	5		4	6.910	8.519	10.702	9.817	11.792	10.848
140												bisacodyl	14,972	3.99467E-02	4.85829E-30	1.80269E-71	8.52725E-289	7.65878E-21	3.51659E-24	1.33333E-05	9.91587E-05			7.43766E-02	3.93365E-29	1.89362E-70	9.33509E-288	6.38802E-20	3.99133E-23	7.33778E-05	1.05920E-03			24	157	486	1,563	56	52	12	6			2.182	4.065	3.546	4.003	6.738	8.678
141												insulin lispro	134,305	1.85187E-01	8.52692E-37	9.00722E-150	0.00000E00	1.52377E-26	7.42631E-32	2.52660E-02	7.30101E-02	1.00000E00		2.76402E-01	7.85415E-36	1.71209E-148	0.00000E00	1.73664E-25	1.14939E-30	6.31650E-02	1.69875E-01	1.00000E00		123	789	2,901	10,749	230	197	34	11	1		11.184	20.430	21.164	27.531	27.674	32.877
142	2			hypertension	renal disorders (excl nephropathies)							darbepoetin alfa	48,443	3.07888E-25	7.31507E-29	8.22496E-44	0.00000E00	3.26434E-08	6.21199E-07	4.78127E-06	2.92721E-05			4.79290E-24	5.73776E-28	6.31371E-43	0.00000E00	1.29275E-07	2.37661E-06	2.78060E-05	3.62050E-04			139	342	997	4,527	76	57	24	11			12.639	8.856	7.273	11.595	9.145	9.513
143												ampicillin	10,107	1.91556E-07	8.86274E-49	9.90745E-34	0.00000E00	1.73087E-03	1.72348E-02	2.96622E-02	8.50685E-02			8.58307E-07	1.11227E-47	6.46549E-33	0.00000E00	3.96956E-03	3.23777E-02	7.07065E-02	1.87710E-01			31	156	289	1,358	18	12	5	2			2.819	4.039	2.108	3.478	2.166	2.003
144	4			hypertension	renal disorders (excl nephropathies)	renal tubular necrosis	renal tubular necrosis					daclizumab	4,305	1.28554E-15	9.23462E-50	5.17818E-06	1.55681E-218	1.86864E-60	6.78436E-46	1.64501E-01	1.84545E-02			1.14862E-14	1.19633E-48	1.42059E-05	1.40320E-217	4.72860E-59	1.59316E-44	2.76983E-01	7.35054E-02			30	104	92	675	66	49	2	2			2.728	2.693	0.671	1.729	7.941	8.178
145	2			hypertension	renal disorders (excl nephropathies)							dexamethasone	188,476	8.04248E-08	4.29698E-46	5.81973E-67	0.00000E00	2.61243E-22	2.23712E-25	3.47257E-07	3.09157E-01	2.41894E-01		3.83096E-07	5.00880E-45	5.85641E-66	0.00000E00	2.34961E-21	2.62669E-24	2.47610E-06	4.37662E-01	3.66919E-01		273	1,083	3,310	13,547	278	228	64	12	3		24.823	28.043	24.147	34.698	33.450	38.051
146												nicardipine	6,834	1.03556E-03	2.36411E-10	2.17249E-70	6.90000E-323	2.20054E-11	9.33517E-10	1.93473E-04	4.53598E-03			2.69603E-03	9.38168E-10	2.25243E-69	8.25000E-322	1.15278E-10	4.70908E-09	8.30617E-04	2.42263E-02			17	62	298	1,038	27	21	7	3			1.546	1.605	2.174	2.659	3.249	3.505
147												midazolam	20,115	1.52513E-01	4.05977E-15	5.56645E-48	0.00000E00	5.90636E-33	1.81718E-34	5.35970E-05	2.50111E-01	1.44693E-02		2.37173E-01	2.03801E-14	4.44388E-47	0.00000E00	8.24130E-32	3.13291E-33	2.71294E-04	3.82906E-01	5.00862E-02		14	149	523	3,545	83	73	13	2	2		1.273	3.858	3.815	9.080	9.987	12.183
148	2			hypertension	renal disorders (excl nephropathies)							busulfan	9,011	5.68123E-12	7.47757E-30	3.66320E-27	5.09733E-209	2.19135E-13	1.67201E-06	1.93489E-02	3.50123E-01			3.82975E-11	5.98206E-29	2.16626E-26	4.53394E-208	1.30867E-12	6.10531E-06	5.06903E-02	4.75079E-01			37	116	249	1,009	34	19	5	1			3.364	3.004	1.817	2.584	4.091	3.171
149	2			hypertension	renal disorders (excl nephropathies)							didanosine	7,762	4.00078E-25	1.57267E-277	1.38231E-05	9.77688E-144	4.81644E-147	4.00917E-52	5.85326E-29				6.10220E-24	1.05264E-275	3.62610E-05	6.99383E-143	2.66331E-145	1.09210E-50	1.71417E-27				52	375	146	796	148	65	29				4.728	9.710	1.065	2.039	17.808	10.848
150	2			hypertension	renal disorders (excl nephropathies)							diltiazem	72,860	1.47452E-01	2.94419E-14	1.53920E-309	0.00000E00	1.45684E-21	8.03742E-26	1.12088E-01	2.59044E-04			2.30251E-01	1.41434E-13	6.95546E-308	0.00000E00	1.27197E-20	9.68758E-25	2.05471E-01	2.27253E-03			88	396	2,285	6,715	142	124	18	12			8.001	10.254	16.670	17.199	17.086	20.694
151												domperidone	19,193	5.42245E-18	1.45337E-31	3.63685E-21	3.10139E-191	1.32053E-15	9.28055E-11	2.73117E-10			8.13044E-02	5.64683E-17	1.21094E-30	1.84149E-20	2.64548E-190	8.57194E-15	5.01591E-10	2.94679E-09			1.52754E-01	69	187	408	1,593	55	38	20			1	6.274	4.842	2.976	4.080	6.618	6.342
152												moxonidine	3,733	5.12236E-05	7.62982E-17	2.92101E-58	1.78813E-250	8.17740E-08	1.47996E-03	4.66771E-01		3.31042E-02		1.68881E-04	4.14072E-16	2.66001E-57	1.72682E-249	3.09384E-07	3.54841E-03	6.06567E-01		9.12053E-02		14	54	195	669	16	8	1		1		1.273	1.398	1.423	1.714	1.925	1.335
153	1			hypertension								pentoxifylline	13,099	1.95782E-14	7.25500E-54	3.22063E-05	0.00000E00	4.20543E-28	2.17050E-19	4.88886E-01			5.62168E-02	1.62434E-13	1.01874E-52	8.21449E-05	0.00000E00	5.14648E-27	1.91962E-18	6.31317E-01			1.22523E-01	50	188	225	1,965	62	43	3			1	4.546	4.868	1.641	5.033	7.460	7.176
154	4		nephropathies		renal disorders (excl nephropathies)	renal tubular disorder, renal tubular necrosis	renal tubular necrosis					rifampicin	14,821	3.09005E-38	1.87771E-134	5.11499E-01	9.24525E-287	4.67704E-52	8.57319E-46	1.11432E-03	1.58703E-01			8.48359E-37	5.80067E-133	5.96707E-01	9.92030E-286	1.05800E-50	1.97910E-44	4.19148E-03	2.87994E-01			89	318	181	1,549	94	76	9	2			8.092	8.234	1.320	3.967	11.310	12.684
155	4	glomerulonephritis and nephrotic syndrome	nephropathies	hypertension	renal disorders (excl nephropathies)							sunitinib	46,123	1.17168E-27	9.88850E-11	0.00000E00	0.00000E00	4.52000E-01	7.61188E-03	6.37947E-03	7.31456E-01			2.01049E-26	4.03427E-10	0.00000E00	0.00000E00	5.37770E-01	1.56844E-02	1.99663E-02	8.14400E-01			140	257	2,173	5,705	31	13	1	1			12.730	6.655	15.853	14.612	3.730	2.170
156												dextropropoxyphene	30,960	1.10227E-07	2.32505E-21	0.00000E00	0.00000E00	1.18731E-11	3.14644E-16	6.52511E-11				5.10561E-07	1.48684E-20	0.00000E00	0.00000E00	6.41879E-11	2.44883E-15	7.98596E-10				66	226	1,423	2,821	64	61	26				6.001	5.852	10.381	7.225	7.701	10.180
157	2		nephropathies		renal disorders (excl nephropathies)							cefuroxime	13,460	3.66995E-18	4.66113E-28	3.79542E-13	2.44100E-314	2.20778E-08	1.23630E-07	2.34934E-03	4.25759E-03			3.84835E-17	3.61373E-27	1.51753E-12	2.84503E-313	8.95709E-08	5.04713E-07	8.16297E-03	2.37086E-02			57	143	276	1,513	33	26	8	4			5.183	3.703	2.013	3.875	3.971	4.339
158	6	glomerulonephritis and nephrotic syndrome	nephropathies	hypertension	renal disorders (excl nephropathies)	renal tubular disorder		renal tubular acidosis				amphotericin b	14,494	6.12668E-04	5.38177E-181	1.34300E-02	0.00000E00	2.34086E-74	5.59875E-15	3.91676E-33	5.00121E-01			1.68205E-03	2.29927E-179	2.43857E-02	0.00000E00	6.59415E-73	4.07780E-14	1.28470E-31	6.23164E-01			30	371	221	2,252	116	39	39	1			2.728	9.607	1.612	5.768	13.957	6.509
159	2			hypertension	renal disorders (excl nephropathies)							tramadol	135,402	5.51694E-02	2.67516E-07	3.16601E-217	0.00000E00	3.13450E-07	2.31958E-10	2.03984E-01	5.47715E-01	1.00000E00	2.20071E-02	9.87036E-02	8.18859E-07	9.13564E-216	0.00000E00	1.11620E-06	1.22929E-09	3.26210E-01	6.61763E-01	1.00000E00	7.18127E-02	117	608	3,187	7,956	162	137	29	8	1	3	10.638	15.744	23.250	20.378	19.492	22.864
160	2			hypertension	renal disorders (excl nephropathies)							risedronic acid	31,951	1.26790E-06	6.93095E-37	3.36352E-244	0.00000E00	4.68872E-09	2.40006E-02	8.26688E-01	6.68169E-01			5.13278E-06	6.47318E-36	1.13459E-242	0.00000E00	2.04686E-08	4.35271E-02	9.20198E-01	7.76201E-01			64	276	1,243	2,765	59	28	4	2			5.819	7.147	9.068	7.082	7.099	4.673
161	2			hypertension	renal disorders (excl nephropathies)							fludrocortisone	6,819	1.15980E-07	6.18691E-21	5.24919E-50	5.07518E-82	2.15664E-07	2.94011E-01	1.90932E-04			4.16881E-06	5.35567E-07	3.89446E-20	4.27612E-49	2.68033E-81	7.89183E-07	3.84671E-01	8.24021E-04			4.30777E-05	25	84	258	599	21	6	7			3	2.273	2.175	1.882	1.534	2.527	1.001
162	3	glomerulonephritis and nephrotic syndrome	nephropathies		renal disorders (excl nephropathies)							captopril	11,663	1.62194E-07	1.38315E-18	1.42076E-199	5.68628E-280	9.76829E-09	1.85323E-09	1.00000E00	4.27579E-01			7.35474E-07	8.00396E-18	3.65883E-198	6.02969E-279	4.08517E-08	9.17853E-09	1.00000E00	5.52094E-01			34	111	643	1,325	31	27	1	1			3.091	2.874	4.691	3.394	3.730	4.506
163	1				renal disorders (excl nephropathies)							gemfibrozil	14,358	1.90588E-01	9.75727E-17	1.78893E-40	7.89934E-298	2.93071E-20	3.62250E-24	9.79749E-02	1.51015E-01	1.21506E-01		2.83535E-01	5.22470E-16	1.32237E-39	8.82637E-297	2.40415E-19	4.07756E-23	1.85971E-01	2.78433E-01	2.24703E-01		20	122	391	1,541	54	51	5	2	1		1.819	3.159	2.852	3.947	6.497	8.511
164	1		nephropathies									ethambutol	8,240	2.22198E-41	3.33836E-90	1.51744E-06	8.12890E-99	3.52299E-33	3.10045E-21	2.29243E-12	7.56981E-03	2.60194E-03		6.71038E-40	7.36640E-89	4.29581E-06	4.72700E-98	4.96209E-32	2.99491E-20	3.35677E-11	3.63042E-02	1.21125E-02		72	195	60	724	56	37	16	3	2		6.547	5.049	0.438	1.854	6.738	6.175
165	2		nephropathies		renal disorders (excl nephropathies)							amikacin	7,083	6.37534E-13	5.98729E-90	5.82087E-05	1.89831E-260	1.60767E-60	1.59885E-30	2.39807E-04	4.58349E-02		3.07930E-02	4.65061E-12	1.29274E-88	1.45219E-04	1.88714E-259	4.13837E-59	2.29225E-29	1.00842E-03	1.26088E-01		9.09125E-02	34	182	55	961	78	44	7	2		1	3.091	4.713	0.401	2.461	9.385	7.343
166	3		nephropathies	hypertension	renal disorders (excl nephropathies)							rofecoxib	78,442	6.15676E-01	8.32200E-09	0.00000E00	0.00000E00	5.44985E-13	4.72904E-20	1.80024E-02	1.96331E-01			7.24607E-01	2.95240E-08	0.00000E00	0.00000E00	3.16600E-12	4.31670E-19	4.76663E-02	3.28519E-01			76	386	10,155	7,559	125	117	5	1			6.910	9.995	74.084	19.361	15.040	19.526
167	1				renal disorders (excl nephropathies)							lercanidipine	10,866	1.74551E-05	1.09072E-27	1.60111E-47	0.00000E00	1.11754E-18	4.19185E-10	7.06393E-01	4.05324E-01			6.11534E-05	8.35940E-27	1.27397E-46	0.00000E00	8.69005E-18	2.19589E-09	8.23958E-01	5.29173E-01			28	125	341	1,481	45	27	2	1			2.546	3.237	2.488	3.793	5.415	4.506
168	1			hypertension								lidocaine	49,376	2.21820E-05	1.67363E-08	2.59622E-114	6.17675E-316	1.40057E-11	2.34443E-13	7.27243E-01	5.14006E-01	1.03423E-02		7.68231E-05	5.76442E-08	4.03762E-113	7.26171E-315	7.49479E-11	1.55762E-12	8.38018E-01	6.34076E-01	3.77354E-02		84	259	1,281	3,598	87	74	9	3	3		7.638	6.707	9.345	9.216	10.468	12.350
169	2			hypertension	renal disorders (excl nephropathies)							etoposide	35,884	6.80658E-01	7.31166E-149	1.73680E-01	0.00000E00	2.38108E-82	1.01244E-18	2.58057E-08		2.76818E-01	2.04931E-05	7.76866E-01	2.53135E-147	2.43477E-01	0.00000E00	7.25500E-81	8.83942E-18	2.11607E-07		3.97558E-01	1.81510E-04	34	522	491	3,060	180	71	24		1	4	3.091	13.517	3.582	7.838	21.658	11.849
170												levothyroxine sodium	362,728	1.55498E-01	4.06380E-05	0.00000E00	0.00000E00	1.05728E-10	5.68731E-14	1.33647E-01	1.76752E-01		2.15115E-01	2.40836E-01	1.01494E-04	0.00000E00	0.00000E00	5.26173E-10	3.89252E-13	2.35488E-01	3.07212E-01		3.10166E-01	402	1,464	8,782	20,871	396	318	49	23		3	36.552	37.909	64.067	53.457	47.648	53.071
171												magnesium oxide	47,852	3.29537E-09	1.20043E-54	4.70714E-40	0.00000E00	1.31423E-17	8.64759E-10	2.08463E-02	1.00000E00			1.76454E-08	1.77241E-53	3.43707E-39	0.00000E00	9.61837E-17	4.39478E-09	5.37545E-02	1.00000E00			96	414	969	4,639	100	64	15	2			8.729	10.720	7.069	11.882	12.032	10.681
172	2			hypertension	renal disorders (excl nephropathies)							calcium folinate	40,943	6.28794E-17	1.66630E-23	2.65498E-68	2.44423E-107	1.11430E-18	2.19384E-14	8.48616E-01	1.00000E00	5.31678E-02		6.04764E-16	1.13421E-22	2.69435E-67	1.50209E-106	8.69005E-18	1.54819E-13	9.41631E-01	1.00000E00	1.19628E-01		107	285	971	2,407	93	68	7	1	2		9.729	7.380	7.084	6.165	11.190	11.348
173												multivitamins and iron	2,904	1.19696E-07	1.50102E-05	1.02876E-51	4.42869E-103	3.49831E-10	2.54132E-11	1.35457E-02	1.29642E-01			5.51037E-07	3.93480E-05	8.70625E-51	2.64353E-102	1.69028E-09	1.47289E-10	3.71488E-02	2.53883E-01			16	27	161	386	17	16	3	1			1.455	0.699	1.175	0.989	2.045	2.670
174	2			hypertension	renal disorders (excl nephropathies)							carboplatin	54,910	1.35304E-03	6.55561E-38	7.61993E-34	2.24434E-192	1.33360E-38	4.75606E-11	4.11803E-03	3.41183E-01		1.31506E-10	3.46288E-03	6.29840E-37	4.99992E-33	1.92047E-191	2.28858E-37	2.66574E-10	1.36161E-02	4.65545E-01		4.07669E-09	82	405	1,049	3,439	152	74	19	4		8	7.456	10.487	7.653	8.808	18.289	12.350
175	2			hypertension	renal disorders (excl nephropathies)							sitagliptin	66,552	5.44613E-01	3.45311E-30	5.86130E-43	0.00000E00	1.19177E-02	1.37645E-02	9.60030E-02	2.56760E-01	4.52257E-01	2.55248E-01	6.57579E-01	2.80722E-29	4.45645E-42	0.00000E00	2.28998E-02	2.65107E-02	1.82651E-01	3.88030E-01	5.60135E-01	3.36710E-01	63	438	1,284	4,792	71	53	17	5	1	1	5.728	11.342	9.367	12.274	8.543	8.845
176	2			hypertension	renal disorders (excl nephropathies)							thalidomide	33,663	1.27055E-05	7.57962E-16	8.56608E-20	0.00000E00	3.28417E-01	4.87611E-02	2.14236E-06	2.61100E-04	2.62142E-01		4.51418E-05	3.89255E-15	4.17836E-19	0.00000E00	4.15301E-01	8.29121E-02	1.34102E-05	2.27253E-03	3.88891E-01		63	221	634	2,893	31	28	20	8	1		5.728	5.723	4.625	7.410	3.730	4.673
177	2			hypertension	renal disorders (excl nephropathies)							metronidazole	42,551	4.28819E-25	3.15980E-58	1.81169E-61	0.00000E00	4.76464E-48	1.93004E-45	3.75688E-02				6.47517E-24	4.88068E-57	1.71502E-60	0.00000E00	1.01623E-46	4.38119E-44	8.62924E-02				128	392	973	3,456	147	121	13				11.638	10.150	7.098	8.852	17.687	20.194
178												sodium fluoride, combinations	386	7.57291E-04	4.47103E-68	5.52736E-05	2.04503E-104	3.46607E-19	4.69683E-14	8.61179E-13	1.29275E-16			2.03110E-03	7.87528E-67	1.38763E-04	1.23709E-103	2.75258E-18	3.23085E-13	1.28394E-11	3.99631E-15			4	55	16	146	14	10	7	7			0.364	1.424	0.117	0.374	1.685	1.669
179	2			hypertension	renal disorders (excl nephropathies)							pioglitazone	49,017	3.42521E-02	6.88547E-25	5.80200E-55	2.95471E-315	1.10467E-03	5.14664E-05	3.68924E-09	1.00000E00		1.94970E-01	6.52216E-02	4.83427E-24	5.07146E-54	3.45868E-314	2.61374E-03	1.54060E-04	3.39907E-08	1.00000E00		2.84427E-01	66	331	1,057	3,577	60	51	30	2		1	6.001	8.571	7.711	9.162	7.219	8.511
180												fluorouracil	58,225	2.05850E-08	4.30845E-15	1.74040E-30	1.76044E-90	4.73774E-15	1.02558E-10	1.95390E-01	1.00000E00	9.74658E-02	2.27195E-01	1.04306E-07	2.14674E-14	1.08832E-29	9.85555E-90	2.99722E-14	5.52109E-10	3.16641E-01	1.00000E00	1.85322E-01	3.23819E-01	108	334	1,081	3,107	107	76	14	2	2	1	9.820	8.649	7.886	7.958	12.875	12.684
181	2		nephropathies		renal disorders (excl nephropathies)							hydrochlorothiazide and potassium-sparing agents	27,142	4.47849E-01	7.78865E-26	1.84887E-233	0.00000E00	6.04291E-03	7.11063E-04	5.36837E-02	4.26313E-02			5.70912E-01	5.62576E-25	5.90407E-232	0.00000E00	1.24684E-02	1.77701E-03	1.17702E-01	1.19980E-01			32	219	1,107	2,407	35	30	9	4			2.910	5.671	8.076	6.165	4.211	5.007
182												hydrocodone	185,600	6.28971E-02	5.85499E-01	0.00000E00	0.00000E00	2.92029E-09	1.99919E-20	2.39306E-01	1.23765E-01		5.62432E-01	1.10179E-01	6.56748E-01	0.00000E00	0.00000E00	1.31722E-08	1.86500E-19	3.73062E-01	2.44411E-01		6.01220E-01	166	687	5,626	10,511	221	211	38	4		1	15.094	17.789	41.043	26.922	26.591	35.214
183												magnesium sulfate	10,743	2.37045E-04	5.18176E-16	4.86054E-20	0.00000E00	2.90738E-24	4.52536E-26	1.98350E-05	4.01813E-01			7.00466E-04	2.67480E-15	2.40020E-19	0.00000E00	2.89382E-23	5.55274E-25	1.07713E-04	5.26050E-01			25	99	258	1,392	52	47	10	1			2.273	2.564	1.882	3.565	6.257	7.844
184												blood transfusion, auxiliary products	1,395	1.58690E-02	1.32637E-25	5.63544E-23	1.05763E-105	2.18601E-06	1.29219E-03	1.04532E-04	2.12210E-03			3.27353E-02	9.51197E-25	2.97944E-22	6.44109E-105	7.18879E-06	3.13719E-03	4.87025E-04	1.34782E-02			5	43	73	264	9	5	4	2			0.455	1.113	0.533	0.676	1.083	0.834
185	3		nephropathies	hypertension	renal disorders (excl nephropathies)							moxifloxacin	29,819	3.70758E-14	5.82674E-39	2.60290E-07	6.37063E-78	2.14159E-07	3.40582E-04	3.86148E-09	3.43284E-03		1.23497E-01	3.00992E-13	5.82094E-38	7.75366E-07	3.28744E-77	7.87536E-07	9.02476E-04	3.51824E-08	1.96760E-02		2.12689E-01	81	269	488	1,750	52	33	23	6		1	7.365	6.965	3.560	4.482	6.257	5.507
186												clotrimazole	10,005	5.83368E-02	7.56531E-19	7.06133E-51	8.00266E-182	3.60121E-14	1.05508E-17	7.63833E-03	1.47796E-03			1.03028E-01	4.40323E-18	5.83168E-50	6.65822E-181	2.22174E-13	8.70922E-17	2.32841E-02	9.78368E-03			17	101	331	1,020	37	36	6	4			1.546	2.615	2.415	2.613	4.452	6.008
187												multivitamins, plain	236,038	1.84009E-01	9.31019E-01	0.00000E00	0.00000E00	2.77689E-11	1.15208E-18	1.07812E-01	2.28418E-02		8.60991E-02	2.75376E-01	9.68145E-01	0.00000E00	0.00000E00	1.43955E-10	9.99450E-18	1.99576E-01	8.40185E-02		1.59348E-01	223	853	5,946	13,170	280	245	50	4		3	20.276	22.088	43.378	33.732	33.690	40.888
188	3		nephropathies	hypertension	renal disorders (excl nephropathies)							gemcitabine	39,004	3.64254E-13	7.13505E-37	6.32263E-12	0.00000E00	1.72433E-08	1.95011E-08	4.31871E-01	7.10996E-01		1.58435E-01	2.73644E-12	6.63295E-36	2.40360E-11	0.00000E00	7.09207E-08	8.65162E-08	5.81501E-01	8.08514E-01		2.55142E-01	94	316	662	3,267	66	53	4	2		1	8.547	8.183	4.829	8.368	7.941	8.845
189	3		nephropathies	hypertension	renal disorders (excl nephropathies)							vincristine	50,831	1.02003E-02	1.10979E-53	3.00389E-02	1.37620E-99	5.73844E-27	1.56435E-09	2.31806E-02	5.25905E-01	3.68347E-01	1.50796E-03	2.18166E-02	1.53687E-52	5.09513E-02	8.05463E-99	6.74606E-26	7.77607E-09	5.92153E-02	6.47056E-01	4.82785E-01	7.92890E-03	72	429	710	2,825	124	66	16	3	1	3	6.547	11.109	5.180	7.236	14.920	11.015
190												calcium acetate	7,243	9.80299E-08	2.04399E-20	7.07907E-18	0.00000E00	1.96576E-25	4.29921E-29	1.24747E-01				4.58282E-07	1.25900E-19	3.27937E-17	0.00000E00	2.08148E-24	5.97502E-28	2.22374E-01				26	86	187	1,788	45	43	3				2.364	2.227	1.364	4.580	5.415	7.176
191	2		nephropathies		renal disorders (excl nephropathies)							cefepime	9,728	3.79056E-02	1.95772E-91	1.88688E-14	0.00000E00	3.65754E-62	7.69375E-61	8.55891E-06				7.11908E-02	4.41697E-90	7.90047E-14	0.00000E00	1.01124E-60	2.38156E-59	4.84021E-05				17	212	219	1,799	89	78	10				1.546	5.490	1.598	4.608	10.709	13.017
192	3		nephropathies	hypertension	renal disorders (excl nephropathies)							benazepril	28,850	9.75874E-02	1.05011E-07	4.69840E-241	7.21099E-287	5.08041E-09	1.09748E-13	6.66784E-02	5.11614E-02			1.62646E-01	3.34170E-07	1.52063E-239	7.76833E-286	2.19221E-08	7.47381E-13	1.41648E-01	1.32850E-01			39	163	1,163	2,395	55	54	9	4			3.546	4.221	8.484	6.134	6.618	9.012
193												glimepiride	55,287	1.91890E-04	9.99919E-17	3.14632E-62	0.00000E00	1.31532E-12	5.47222E-11	3.15029E-02	1.00000E00	3.93344E-01		5.83049E-04	5.33999E-16	3.02628E-61	0.00000E00	7.46682E-12	3.02974E-10	7.42310E-02	1.00000E00	4.96276E-01		87	328	1,194	4,673	97	74	3	2	1		7.911	8.493	8.711	11.969	11.671	12.350
194	1			hypertension								filgrastim	29,337	2.82465E-09	3.13315E-42	5.16816E-05	4.19347E-272	1.02629E-36	4.15245E-22	1.36195E-08		2.32704E-01		1.52875E-08	3.41922E-41	1.30155E-04	4.31146E-271	1.68379E-35	4.25236E-21	1.16333E-07		3.61092E-01		68	274	458	2,383	106	69	22		1		6.183	7.095	3.341	6.104	12.754	11.515
195												colecalciferol	237,129	4.19021E-01	5.96968E-02	0.00000E00	0.00000E00	6.55351E-01	8.95436E-01	1.27476E-01	6.50223E-01		2.05229E-02	5.41714E-01	9.34304E-02	0.00000E00	0.00000E00	7.28547E-01	9.51313E-01	2.26257E-01	7.62107E-01		6.87793E-02	232	915	6,015	13,455	191	131	30	9		4	21.095	23.693	43.881	34.462	22.982	21.862
196												rebamipide	18,128	1.17370E-24	2.77815E-39	7.01591E-13	1.78669E-240	8.12905E-05	3.45399E-01	3.60932E-02	5.79952E-01			1.73754E-23	2.81744E-38	2.78659E-12	1.67170E-239	2.22283E-04	4.37989E-01	8.38426E-02	6.93582E-01			78	197	350	1,654	31	13	7	1			7.092	5.101	2.553	4.236	3.730	2.170
197	1		nephropathies									glibenclamide	42,220	4.93834E-01	2.13002E-21	3.32495E-152	0.00000E00	3.56140E-22	1.06548E-23	4.47741E-01	7.28813E-01			6.12224E-01	1.36648E-20	6.42198E-151	0.00000E00	3.18394E-21	1.18950E-22	5.95916E-01	8.14400E-01			48	284	1,253	3,802	102	87	9	1			4.364	7.354	9.141	9.738	12.273	14.519
198												insulin aspart	53,750	7.30635E-07	7.23550E-49	1.00188E-24	0.00000E00	1.51965E-07	6.24989E-07	6.65589E-03	3.33222E-01			3.07314E-06	9.13766E-48	5.52879E-24	0.00000E00	5.62985E-07	2.38441E-06	2.06736E-02	4.62620E-01			96	432	976	4,662	80	61	18	4			8.729	11.186	7.120	11.941	9.626	10.180
199	1			hypertension								lorazepam	128,005	7.92772E-01	5.04215E-16	0.00000E00	0.00000E00	6.83516E-19	5.20229E-22	2.95348E-02	8.38610E-01			8.63698E-01	2.61619E-15	0.00000E00	0.00000E00	5.39942E-18	5.24854E-21	7.06080E-02	9.14493E-01			135	648	3,628	7,987	200	167	32	5			12.275	16.779	26.467	20.457	24.064	27.870
200												benzbromarone	1,975	2.46634E-21	6.20518E-67	7.09719E-02	3.40190E-84	3.56474E-17	3.05189E-01	6.54735E-08	3.02764E-06			3.10348E-20	1.06496E-65	1.10524E-01	1.82515E-83	2.53436E-16	3.95874E-01	4.97114E-07	4.20356E-05			27	91	35	284	21	2	7	4			2.455	2.356	0.255	0.727	2.527	0.334
201	4	glomerulonephritis and nephrotic syndrome	nephropathies	hypertension	renal disorders (excl nephropathies)							paroxetine	103,221	2.07656E-04	2.76547E-06	2.57279E-197	1.66935E-49	1.48946E-05	8.78580E-07	3.67972E-07	5.00525E-01	6.07506E-01	1.07538E-02	6.24622E-04	7.72333E-06	6.35240E-196	6.86005E-49	4.45645E-05	3.29649E-06	2.60118E-06	6.23164E-01	6.75639E-01	4.04081E-02	70	468	2,543	4,706	122	99	42	3	1	3	6.365	12.118	18.552	12.053	14.679	16.522
202	1			hypertension								eculizumab	35,181	3.70372E-13	1.36228E-03	3.18027E-44	2.28219E-275	2.91407E-01	4.24860E-02	5.39151E-01	9.01687E-02		1.44062E-01	2.76862E-12	2.84351E-03	2.44911E-43	2.38264E-274	3.79893E-01	7.32480E-02	6.73939E-01	1.98034E-01		2.38182E-01	88	165	777	2,715	33	29	7	4		1	8.001	4.273	5.668	6.954	3.971	4.840
203	2			hypertension	renal disorders (excl nephropathies)							doxorubicin	69,310	5.72823E-02	2.83044E-66	1.16529E-10	6.86262E-168	4.89986E-21	1.70166E-06	1.14222E-02	1.54068E-01	3.70798E-03		1.01757E-01	4.77607E-65	4.19680E-10	5.37870E-167	4.15653E-20	6.19694E-06	3.22973E-02	2.82859E-01	1.66859E-02		88	567	1,089	4,014	136	72	21	6	4		8.001	14.682	7.945	10.281	16.364	12.016
204	1				renal disorders (excl nephropathies)							potassium phosphate, incl. comb. with other potassium salts	2,025	2.00327E-02	8.06567E-28	3.18145E-11	5.67053E-122	1.53382E-09	3.61894E-08	4.27376E-04	4.38466E-03			4.00125E-02	6.22918E-27	1.16865E-10	3.69473E-121	7.04614E-09	1.55000E-07	1.71788E-03	2.37086E-02			6	53	66	343	14	11	4	2			0.546	1.372	0.481	0.879	1.685	1.836
205												digoxin	73,969	3.88421E-01	3.52721E-09	1.21406E-231	0.00000E00	2.19282E-11	6.04550E-18	1.43191E-03				5.07806E-01	1.30195E-08	3.77621E-230	0.00000E00	1.15277E-10	5.02072E-17	5.19543E-03				84	370	2,101	9,422	115	108	25				7.638	9.581	15.327	24.132	13.837	18.024
206	2		nephropathies		renal disorders (excl nephropathies)							lithium	34,824	5.37760E-02	2.08279E-295	1.82866E-40	4.41885E-288	1.00000E00	2.55778E-01	5.35141E-01	2.71951E-02			9.66688E-02	1.44215E-293	1.34520E-39	4.81797E-287	1.00000E00	3.41874E-01	6.72449E-01	9.16550E-02			48	723	755	2,732	27	14	7	5			4.364	18.721	5.508	6.997	3.249	2.336
207												valsartan and diuretics	23,424	2.90979E-03	8.38736E-10	0.00000E00	3.44480E-298	2.43054E-07	7.33307E-05	4.52066E-01	1.00000E00			7.08504E-03	3.25761E-09	0.00000E00	3.86504E-297	8.82917E-07	2.15251E-04	5.97013E-01	1.00000E00			40	147	1,186	2,108	44	30	2	1			3.637	3.806	8.652	5.399	5.294	5.007
208												prochlorperazine	37,634	4.57241E-07	7.07713E-11	7.39023E-181	0.00000E00	4.00652E-29	3.79102E-36	5.45369E-01				1.98400E-06	2.91804E-10	1.70188E-179	0.00000E00	5.11259E-28	6.79390E-35	6.79640E-01				74	219	1,231	3,652	108	101	4				6.728	5.671	8.980	9.354	12.995	16.856
209												candesartan and diuretics	5,625	2.72257E-03	8.06007E-08	3.60954E-97	5.51274E-155	1.95817E-03	1.15681E-04	2.44840E-01	3.02402E-02			6.68467E-03	2.61042E-07	4.85665E-96	4.05067E-154	4.42961E-03	3.30310E-04	3.80245E-01	1.00091E-01			14	49	310	674	12	12	2	2			1.273	1.269	2.262	1.726	1.444	2.003
210	2			hypertension	renal disorders (excl nephropathies)							enoxaparin	86,441	8.99189E-08	3.29103E-11	1.33385E-64	0.00000E00	7.02102E-21	2.96578E-20	2.37422E-02	8.04280E-01			4.24305E-07	1.38541E-10	1.30391E-63	0.00000E00	5.88898E-20	2.72932E-19	6.02241E-02	8.83205E-01			144	437	1,717	6,910	157	125	24	3			13.093	11.316	12.526	17.699	18.891	20.861
211	4	glomerulonephritis and nephrotic syndrome	nephropathies	hypertension	renal disorders (excl nephropathies)							sorafenib	26,841	7.14181E-46	6.12668E-08	0.00000E00	1.06231E-255	5.85009E-01	7.95629E-01	1.47841E-01				2.50794E-44	2.01421E-07	0.00000E00	1.04454E-254	6.60180E-01	8.55286E-01	2.54151E-01				131	155	1,793	2,198	18	16	1				11.911	4.014	13.080	5.630	2.166	2.670
212	4	glomerulonephritis and nephrotic syndrome	nephropathies	hypertension	renal disorders (excl nephropathies)							ofloxacin	7,081	7.83235E-05	1.22439E-22	8.86601E-06	4.12609E-180	5.99724E-18	5.26917E-11	4.53479E-06	4.13626E-04			2.51101E-04	8.14099E-22	2.36723E-05	3.40151E-179	4.47694E-17	2.92923E-10	2.67520E-05	3.47151E-03			20	89	136	822	36	23	9	4			1.819	2.305	0.992	2.105	4.332	3.838
213	5		nephropathies	hypertension	renal disorders (excl nephropathies)	renal tubular disorder, renal tubular necrosis	renal tubular necrosis					oxaliplatin	42,215	1.79345E-07	6.38276E-06	3.85069E-62	2.98740E-81	1.39513E-08	4.23761E-11	1.71543E-05	7.28812E-01	5.61132E-02		8.10813E-07	1.72266E-05	3.68896E-61	1.57158E-80	5.80205E-08	2.38497E-10	9.37766E-05	8.14400E-01	1.22182E-01		82	212	970	2,337	70	62	21	1	2		7.456	5.490	7.076	5.986	8.423	10.347
214												stavudine	8,765	3.30629E-07	3.21019E-48	4.65114E-02	1.64836E-53	2.52731E-12	1.78325E-03	6.44607E-10	6.66534E-02	7.60175E-02		1.45979E-06	3.97905E-47	7.53685E-02	7.04132E-53	1.41852E-11	4.16602E-03	6.52565E-09	1.60652E-01	1.53170E-01		28	144	134	626	32	13	14	2	1		2.546	3.729	0.978	1.603	3.850	2.170
215	3		nephropathies	hypertension	renal disorders (excl nephropathies)							pentamidine isethionate	3,751	1.77844E-02	8.86446E-40	4.34575E-09	3.27642E-157	1.79548E-21	7.58988E-09	2.63219E-02	1.42545E-02			3.57582E-02	9.12812E-39	1.43165E-08	2.44062E-156	1.55852E-20	3.55238E-08	6.44297E-02	6.20336E-02			9	86	94	538	31	15	3	2			0.818	2.227	0.686	1.378	3.730	2.503
216	3		nephropathies	hypertension	renal disorders (excl nephropathies)							ketorolac	11,285	6.58204E-01	9.82418E-13	1.46201E-80	1.56473E-124	6.62184E-25	8.78051E-29	1.61351E-04	2.28082E-03			7.63687E-01	4.47323E-12	1.68342E-79	1.02945E-123	6.68001E-24	1.19591E-27	7.17313E-04	1.41051E-02			13	94	425	966	54	51	9	4			1.182	2.434	3.100	2.474	6.497	8.511
217	4	glomerulonephritis and nephrotic syndrome	nephropathies	hypertension	renal disorders (excl nephropathies)							indometacin	13,079	5.02654E-05	9.34017E-34	3.44073E-57	5.76414E-294	7.22185E-20	2.18453E-16	1.00000E00				1.66815E-04	8.04938E-33	3.05206E-56	6.38780E-293	5.85991E-19	1.71985E-15	1.00000E00				31	152	411	1,448	51	39	2				2.819	3.936	2.998	3.709	6.136	6.509
218												interferon	4,452	3.43555E-46	3.75331E-38	5.36385E-09	7.26146E-88	1.46382E-16	3.41705E-12	5.27606E-01				1.23516E-44	3.64089E-37	1.75498E-08	4.00714E-87	1.01180E-15	2.09641E-11	6.66621E-01				61	91	106	466	28	20	1				5.546	2.356	0.773	1.194	3.369	3.338
219												silicones	10,763	7.06720E-04	1.12626E-06	1.24451E-70	2.10888E-147	5.92539E-09	2.99306E-12	2.72699E-01	1.54516E-02			1.90903E-03	3.25870E-06	1.29592E-69	1.52065E-146	2.52040E-08	1.85298E-11	4.13733E-01	6.54257E-02			24	73	392	991	30	30	3	3			2.182	1.890	2.860	2.538	3.610	5.007
220	2			hypertension	renal disorders (excl nephropathies)							valdecoxib	18,566	1.65720E-16	4.57445E-12	1.66703E-170	1.12421E-37	3.31225E-03	3.52988E-05	9.98009E-22				1.56398E-15	2.00996E-11	3.59688E-169	4.13024E-37	7.18776E-03	1.08038E-04	2.40696E-20				65	131	777	1,033	27	26	32				5.910	3.392	5.668	2.646	3.249	4.339
221												propranolol	42,344	9.99999E-01	4.16887E-04	1.21572E-132	2.01908E-103	1.30308E-10	1.17219E-05	3.67511E-02	5.45038E-02	3.17884E-01		1.00000E00	9.36363E-04	2.06500E-131	1.21055E-102	6.44205E-10	3.73893E-05	8.46514E-02	1.37725E-01	4.47025E-01		43	199	1,202	2,454	76	48	13	5	1		3.910	5.153	8.769	6.285	9.145	8.011
222	4	glomerulonephritis and nephrotic syndrome	nephropathies	hypertension	renal disorders (excl nephropathies)							pregabalin	223,428	1.37290E-02	9.42101E-06	1.07626E-117	0.00000E00	6.13884E-07	6.77167E-09	2.16258E-01	8.76472E-01	1.00000E00		2.86336E-02	2.50561E-05	1.69581E-116	0.00000E00	2.11182E-06	3.18035E-08	3.40367E-01	9.53569E-01	1.00000E00		194	938	4,172	13,133	243	195	45	11	2		17.640	24.289	30.436	33.637	29.238	32.543
223												phenprocoumon	8,470	2.17228E-20	9.08391E-23	3.79714E-02	1.86747E-172	3.58365E-08	2.78203E-06	5.66544E-02	8.03916E-04			2.62411E-19	6.10050E-22	6.29789E-02	1.49398E-171	1.40430E-07	9.69086E-06	1.23422E-01	6.19411E-03			48	99	131	901	25	18	4	4			4.364	2.564	0.956	2.308	3.008	3.004
224	4	glomerulonephritis and nephrotic syndrome	nephropathies	hypertension	renal disorders (excl nephropathies)							febuxostat	11,022	2.28209E-15	3.74231E-27	9.82166E-05	0.00000E00	4.02262E-07	8.13934E-06	1.00000E00		9.46479E-02		2.00346E-14	2.81444E-26	2.39054E-04	0.00000E00	1.41646E-06	2.66485E-05	1.00000E00		1.82535E-01		47	125	190	1,473	27	20	1		1		4.274	3.237	1.386	3.773	3.249	3.338
225												imipenem and cilastatin	8,565	6.79250E-07	1.08839E-48	8.47867E-01	1.58822E-276	3.86108E-25	7.18905E-11	2.01670E-05	6.40374E-02			2.89737E-06	1.35744E-47	9.00107E-01	1.66456E-275	3.97558E-24	3.91660E-10	1.08796E-04	1.55946E-01			27	143	112	1,099	48	25	9	2			2.455	3.703	0.817	2.815	5.775	4.172
226	2			hypertension	renal disorders (excl nephropathies)							pemetrexed	17,626	4.58061E-09	5.64683E-54	7.09753E-02	7.83812E-185	1.09003E-25	1.35568E-22	3.51726E-03	1.07327E-02			2.41843E-08	7.98510E-53	1.10524E-01	6.60258E-184	1.17080E-24	1.45389E-21	1.17720E-02	4.94547E-02			48	222	254	1,487	68	54	9	4			4.364	5.748	1.853	3.809	8.182	9.012
227	1				renal disorders (excl nephropathies)							entecavir	7,158	3.94945E-12	9.24406E-55	7.37449E-03	3.60887E-75	1.19089E-11	3.08612E-01	1.31377E-15	4.67026E-02	6.25218E-02		2.71076E-11	1.37497E-53	1.40174E-02	1.83084E-74	6.41879E-11	3.99552E-01	2.44839E-14	1.26151E-01	1.33975E-01		33	139	67	601	28	6	18	2	1		3.001	3.599	0.489	1.539	3.369	1.001
228	2			hypertension	renal disorders (excl nephropathies)							glyceryl trinitrate	55,759	5.08426E-01	1.53894E-23	0.00000E00	0.00000E00	6.44761E-10	4.58828E-12	3.16819E-02				6.24673E-01	1.05108E-22	0.00000E00	0.00000E00	3.03668E-09	2.76515E-11	7.44388E-02				52	359	2,072	7,089	90	77	3				4.728	9.296	15.116	18.157	10.829	12.850
229												calcium, combinations with vitamin d and/or other drugs	79,644	4.65380E-03	1.84814E-07	1.48463E-247	0.00000E00	4.80723E-02	7.15279E-02	2.72069E-01	4.39317E-01			1.07777E-02	5.74469E-07	5.15319E-246	0.00000E00	8.04618E-02	1.15155E-01	4.13733E-01	5.61084E-01			109	381	2,257	5,583	78	57	9	5			9.911	9.866	16.465	14.300	9.385	9.513
230	3	glomerulonephritis and nephrotic syndrome	nephropathies		renal disorders (excl nephropathies)							dapsone	5,613	8.80678E-20	7.60510E-37	4.07008E-01	2.91575E-141	5.49558E-23	8.43213E-27	7.04452E-02	2.35408E-01			9.85055E-19	7.03735E-36	4.94815E-01	2.06393E-140	5.09621E-22	1.06338E-25	1.48116E-01	3.67580E-01			39	100	79	648	38	37	3	1			3.546	2.589	0.576	1.660	4.572	6.175
231												pyridoxine (vit b6)	70,200	8.95750E-06	9.26007E-13	1.90013E-128	2.75830E-310	1.37799E-07	6.56050E-10	7.69111E-01	1.00000E00			3.25140E-05	4.22596E-12	3.20479E-127	3.14703E-309	5.13051E-07	3.35917E-09	8.71093E-01	1.00000E00			113	376	1,709	4,645	98	84	10	3			10.275	9.736	12.468	11.897	11.792	14.019
232	2			hypertension	renal disorders (excl nephropathies)							nebivolol	23,706	2.86613E-09	5.16819E-16	4.42928E-95	4.19222E-252	4.92824E-07	1.56565E-04	1.27977E-01				1.54566E-08	2.67467E-15	5.76528E-94	4.06300E-251	1.72055E-06	4.36971E-04	2.26655E-01				59	171	727	2,010	44	29	7				5.365	4.428	5.304	5.148	5.294	4.840
233	2		nephropathies		renal disorders (excl nephropathies)							isoniazid	16,877	4.87606E-43	1.48020E-64	7.54705E-02	6.34251E-118	1.71358E-11	1.50781E-10	2.60477E-02	4.82669E-02			1.53393E-41	2.41646E-63	1.16239E-01	4.08337E-117	9.07226E-11	8.02201E-10	6.42121E-02	1.28895E-01			101	235	191	1,258	44	35	7	3			9.183	6.085	1.393	3.222	5.294	5.841
234	1		nephropathies									phenoxymethylpenicillin	6,567	6.76752E-04	3.67757E-18	1.47006E-84	1.73206E-235	5.90626E-09	1.47409E-08	1.00000E00				1.83135E-03	2.08603E-17	1.76924E-83	1.59846E-234	2.51944E-08	6.67014E-08	1.00000E00				17	77	316	881	23	19	1				1.546	1.994	2.305	2.256	2.767	3.171
235												diphenoxylate	13,583	1.11673E-11	1.05137E-17	1.22669E-90	9.00144E-180	8.34243E-09	4.07197E-11	7.34226E-01				7.20627E-11	5.88063E-17	1.55446E-89	7.39815E-179	3.51843E-08	2.30446E-10	8.38531E-01				46	120	499	1,237	34	32	1				4.183	3.107	3.640	3.168	4.091	5.340
236												ezetimibe	64,987	3.88674E-03	3.92095E-17	3.02017E-91	0.00000E00	3.21287E-17	4.75407E-20	4.49117E-01	5.59603E-01			9.19902E-03	2.15116E-16	3.88887E-90	0.00000E00	2.30616E-16	4.31670E-19	5.95916E-01	6.74394E-01			92	375	1,479	4,687	121	104	8	4			8.365	9.710	10.790	12.005	14.559	17.356
237												loperamide	44,607	3.62653E-09	8.11827E-20	3.69590E-20	3.23787E-275	2.03104E-11	1.67637E-08	2.39099E-11	1.00000E00			1.93501E-08	4.91008E-19	1.83265E-19	3.36739E-274	1.07150E-10	7.48595E-08	3.11209E-10	1.00000E00			91	290	806	3,218	81	58	32	2			8.274	7.509	5.880	8.242	9.746	9.680
238	1			hypertension								dipyridamole	13,302	3.79904E-17	1.26196E-47	6.18443E-35	8.19842E-179	5.18814E-07	1.06150E-04	7.32755E-01				3.70100E-16	1.53577E-46	4.12582E-34	6.69744E-178	1.80557E-06	3.04371E-04	8.38018E-01				55	179	354	1,218	30	20	1				5.001	4.635	2.583	3.120	3.610	3.338
239	2		nephropathies		renal disorders (excl nephropathies)							triamterene	27,853	4.53732E-01	9.51543E-18	2.50239E-247	2.73965E-268	5.24354E-02	2.11405E-03	2.45882E-01	4.60767E-02			5.74371E-01	5.33715E-17	8.56174E-246	2.78497E-267	8.69845E-02	4.87197E-03	3.81141E-01	1.26088E-01			24	198	1,151	2,289	31	29	7	4			2.182	5.127	8.397	5.863	3.730	4.840
240												atropine	21,744	2.66012E-10	4.86605E-14	3.51231E-109	3.37137E-236	1.61855E-14	5.45273E-18	5.96982E-01				1.55088E-09	2.32643E-13	5.16072E-108	3.12198E-235	1.00687E-13	4.55620E-17	7.18832E-01				58	154	721	1,856	57	53	2				5.274	3.988	5.260	4.754	6.858	8.845
241	2			hypertension	renal disorders (excl nephropathies)							salbutamol	287,200	2.77104E-06	4.07647E-14	4.76494E-292	3.24439E-171	6.71310E-03	1.63799E-07	1.58354E-02	9.09964E-04	5.25677E-01	1.00000E00	1.07565E-05	1.95359E-13	1.93424E-290	2.58024E-170	1.36735E-02	6.63971E-07	4.24347E-02	6.78862E-03	6.24652E-01	1.00000E00	220	810	6,068	13,413	265	231	32	3	1	1	20.004	20.974	44.268	34.355	31.885	38.551
242	3	glomerulonephritis and nephrotic syndrome	nephropathies	hypertension								cyclobenzaprine	49,935	3.23732E-03	3.35559E-04	0.00000E00	1.05606E-102	9.99999E-01	2.55625E-01	1.45011E-02		3.63199E-01		7.73474E-03	7.63084E-04	0.00000E00	6.27600E-102	1.00000E00	3.41874E-01	3.92438E-02		4.80705E-01		74	231	1,919	2,800	38	34	16		1		6.728	5.982	14.000	7.172	4.572	5.674
242												cilostazol	11,024	8.60529E-06	3.65020E-25	4.78452E-15	2.04151E-150	2.37356E-02	6.79892E-03	1.18682E-02	1.64536E-02			3.15041E-05	2.58084E-24	2.04259E-14	1.48394E-149	4.32162E-02	1.41809E-02	3.32147E-02	6.72450E-02			29	121	244	1,014	16	14	6	3			2.637	3.133	1.780	2.597	1.925	2.336
244												sucralfate	16,092	7.81233E-10	1.05006E-15	2.43818E-44	5.04016E-144	1.04593E-12	6.79715E-15	5.07927E-04				4.38536E-09	5.36519E-15	1.88369E-43	3.61501E-143	5.98303E-12	4.89826E-14	2.01208E-03				47	129	436	1,291	45	41	10				4.274	3.340	3.181	3.307	5.415	6.842
245	1				renal disorders (excl nephropathies)							amiodarone	52,432	3.39677E-01	3.73738E-12	4.70310E-31	0.00000E00	4.25530E-34	3.91449E-33	2.37424E-01	1.00000E00			4.56734E-01	1.64938E-11	2.98778E-30	0.00000E00	6.35316E-33	6.34706E-32	3.70834E-01	1.00000E00			61	293	994	7,345	140	115	5	2			5.546	7.587	7.252	18.813	16.845	19.192
246	1				renal disorders (excl nephropathies)							colchicine	15,706	1.03803E-01	1.05234E-22	2.33898E-21	0.00000E00	6.02803E-18	1.76121E-19	1.00000E00	1.73589E-01			1.71491E-01	7.04368E-22	1.18935E-20	0.00000E00	4.47754E-17	1.56782E-18	1.00000E00	3.05569E-01			23	145	350	2,177	53	47	2	2			2.091	3.755	2.553	5.576	6.377	7.844
247	3		nephropathies		renal disorders (excl nephropathies)	renal tubular disorder						cisplatin	51,577	8.36524E-01	3.69025E-174	2.32349E-01	0.00000E00	1.51584E-78	1.35892E-35	6.07398E-01	3.19275E-01			9.00622E-01	1.48200E-172	3.11902E-01	0.00000E00	4.43754E-77	2.40371E-34	7.28167E-01	4.49279E-01			51	684	633	4,923	208	118	10	4			4.637	17.711	4.618	12.609	25.027	19.693
248	2			hypertension	renal disorders (excl nephropathies)							escitalopram	91,830	5.02499E-01	3.48551E-01	8.09646E-96	4.33557E-55	1.79341E-04	1.78938E-05	1.99518E-01	8.07359E-01	5.64638E-01	3.34439E-01	6.18902E-01	4.33101E-01	1.06544E-94	1.88479E-54	4.70573E-04	5.62847E-05	3.22692E-01	8.84519E-01	6.45984E-01	4.09578E-01	101	350	1,954	4,290	105	85	10	3	1	1	9.183	9.063	14.255	10.988	12.634	14.186
249												polycarbophil calcium	8,701	5.49462E-04	6.55480E-14	2.33040E-21	2.80908E-129	2.76059E-06	5.34685E-05	6.12665E-02	6.58124E-02			1.52168E-03	3.11159E-13	1.18751E-20	1.89894E-128	8.92112E-06	1.59702E-04	1.31860E-01	1.59443E-01			21	82	225	824	22	16	4	2			1.909	2.123	1.641	2.111	2.647	2.670
250	2			hypertension	renal disorders (excl nephropathies)							megestrol	11,863	5.66068E-01	6.27826E-09	8.94912E-58	0.00000E00	6.79146E-02	4.98677E-03	3.62531E-09	4.33032E-01			6.78922E-01	2.25927E-08	8.02739E-57	0.00000E00	1.08794E-01	1.06960E-02	3.37813E-08	5.56080E-01			14	86	387	1,443	15	15	15	1			1.273	2.227	2.823	3.696	1.805	2.503
251	2			hypertension	renal disorders (excl nephropathies)							trandolapril	5,889	2.01628E-04	1.11360E-10	5.18604E-52	9.02057E-94	7.91822E-10	6.54309E-04	6.29193E-01	2.45435E-01			6.07702E-04	4.52654E-10	4.42013E-51	5.12429E-93	3.70593E-09	1.64726E-03	7.47736E-01	3.76976E-01			17	57	240	570	23	11	1	1			1.546	1.476	1.751	1.460	2.767	1.836
252	4	glomerulonephritis and nephrotic syndrome	nephropathies	hypertension	renal disorders (excl nephropathies)							gabapentin	200,113	4.04254E-09	7.35448E-01	0.00000E00	0.00000E00	3.14527E-03	4.57279E-06	2.95456E-01	3.13428E-02		5.90070E-01	2.14184E-08	7.92264E-01	0.00000E00	0.00000E00	6.84532E-03	1.53781E-05	4.37855E-01	1.02299E-01		6.25374E-01	128	716	4,761	11,069	194	164	27	3		1	11.638	18.540	34.733	28.351	23.343	27.370
253	2		nephropathies		renal disorders (excl nephropathies)							oxycodone	209,208	3.02389E-01	4.08572E-01	4.66734E-253	0.00000E00	1.80657E-08	4.45014E-15	7.32388E-02	7.47551E-01			4.14551E-01	4.89798E-01	1.66840E-251	0.00000E00	7.40991E-08	3.25865E-14	1.52814E-01	8.26809E-01			231	781	4,598	12,182	239	211	46	11			21.004	20.223	33.544	31.202	28.757	35.214
254												glycyrrhizic acid	3,709	1.29247E-07	1.45440E-14	1.38556E-04	3.61717E-142	8.40085E-04	1.00000E00	2.21835E-08	1.39554E-02			5.93202E-07	7.10567E-14	3.32174E-04	2.57390E-141	2.00359E-03	1.00000E00	1.83743E-07	6.12993E-02			18	50	76	511	10	2	9	2			1.637	1.295	0.554	1.309	1.203	0.334
255												ascorbic acid	93,434	1.60414E-02	1.66089E-03	1.41964E-207	6.60680E-319	2.47528E-13	6.54004E-17	3.08260E-01	1.00000E00			3.30006E-02	3.43467E-03	3.90810E-206	7.83543E-318	1.46651E-12	5.20908E-16	4.49775E-01	1.00000E00			121	398	2,398	5,818	143	123	11	4			11.002	10.306	17.494	14.902	17.206	20.527
256												thiamine (vit b1)	65,830	1.06394E-05	1.32603E-10	8.13094E-79	7.59977E-279	1.60829E-06	8.73476E-10	8.80284E-01	5.63107E-01			3.82510E-05	5.34673E-10	9.14253E-78	8.02726E-278	5.34783E-06	4.42258E-09	9.71512E-01	6.76881E-01			107	344	1,443	4,311	89	80	10	4			9.729	8.908	10.527	11.042	10.709	13.351
257	1			hypertension								amitriptyline	74,016	5.27224E-01	1.26812E-19	3.55422E-243	2.97172E-294	5.38953E-03	4.31760E-04	3.93581E-01	2.77783E-01			6.44197E-01	7.60116E-19	1.16608E-241	3.30680E-293	1.12855E-02	1.11707E-03	5.44243E-01	4.04204E-01			82	429	2,134	4,774	80	66	9	1			7.456	11.109	15.568	12.228	9.626	11.015
258												vitamins	168,158	1.48114E-07	8.32336E-08	0.00000E00	1.20144E-193	5.97354E-01	8.94671E-04	4.48693E-01	3.71931E-01		3.81715E-02	6.73649E-07	2.69135E-07	0.00000E00	1.03133E-192	6.70266E-01	2.20351E-03	5.95916E-01	5.00321E-01		1.03757E-01	109	483	4,317	8,563	137	128	32	5		3	9.911	12.507	31.494	21.932	16.484	21.362
259	2		nephropathies		renal disorders (excl nephropathies)							ceftazidime	6,780	1.28513E-04	2.10536E-46	7.01435E-03	0.00000E00	7.72865E-88	4.37745E-75	6.30488E-03				4.00112E-04	2.48680E-45	1.33753E-02	0.00000E00	2.45508E-86	1.61137E-73	1.98084E-02				19	124	113	1,168	99	80	5				1.728	3.211	0.824	2.992	11.912	13.351
260	2			hypertension	renal disorders (excl nephropathies)							quinapril	16,296	5.41548E-01	9.90486E-11	8.90586E-188	4.38138E-208	7.48947E-10	2.04553E-13	1.00000E00	5.41439E-01			6.55703E-01	4.03427E-10	2.11183E-186	3.88434E-207	3.51628E-09	1.37242E-12	1.00000E00	6.58970E-01			19	115	751	1,467	40	39	2	1			1.728	2.978	5.479	3.757	4.813	6.509
261												tamsulosin	75,951	7.58512E-03	2.99800E-06	2.53729E-24	0.00000E00	6.30404E-11	7.43055E-16	3.96591E-01	1.00000E00	4.97051E-01		1.67940E-02	8.33792E-06	1.38740E-23	0.00000E00	3.19048E-10	5.68562E-15	5.47483E-01	1.00000E00	6.10017E-01		103	356	1,309	5,066	116	105	9	3	1		9.365	9.218	9.550	12.976	13.957	17.523
262												calcium citrate	10,624	1.56025E-06	3.26971E-05	6.00155E-75	1.67320E-38	1.62613E-01	5.40693E-01	3.55314E-02	1.49325E-02		4.58374E-02	6.23275E-06	8.23787E-05	6.65450E-74	6.16394E-38	2.32326E-01	6.35334E-01	8.27721E-02	6.38025E-02		1.10239E-01	30	67	398	665	4	4	5	3		1	2.728	1.735	2.904	1.703	0.481	0.668
263												amiloride	8,008	6.26449E-06	2.71374E-19	1.16459E-36	2.45360E-156	4.01944E-02	9.80075E-02	4.95789E-04				2.31281E-05	1.60270E-18	8.15554E-36	1.82267E-155	6.85049E-02	1.52381E-01	1.98316E-03				24	89	254	838	12	8	7				2.182	2.305	1.853	2.146	1.444	1.335
264	1			hypertension								midodrine	6,164	1.17814E-05	1.99095E-06	2.45501E-18	5.26039E-166	6.44645E-02	9.31867E-03	8.73584E-02			3.08531E-06	4.20565E-05	5.62282E-06	1.14839E-17	4.08738E-165	1.03713E-01	1.88589E-02	1.71373E-01			3.47798E-05	20	48	168	732	9	9	3			3	1.819	1.243	1.226	1.875	1.083	1.502
265	3		nephropathies	hypertension	renal disorders (excl nephropathies)							minocycline	13,361	8.80874E-06	7.62046E-11	5.69073E-08	1.31619E-105	7.28243E-03	1.00069E-01	2.72667E-02	2.70191E-02		5.73090E-02	3.20920E-05	3.13563E-10	1.76317E-07	7.99773E-105	1.47326E-02	1.54880E-01	6.65437E-02	9.16550E-02		1.22523E-01	33	100	247	1,031	20	12	6	3		1	3.001	2.589	1.802	2.641	2.406	2.003
266	2			hypertension	renal disorders (excl nephropathies)							leflunomide	45,881	7.53378E-05	8.06165E-04	1.86033E-134	4.80132E-10	7.76373E-02	1.38005E-01	3.65579E-01	7.13588E-02	3.39382E-01		2.42559E-04	1.73954E-03	3.18250E-133	1.07296E-09	1.22271E-01	2.00755E-01	5.14193E-01	1.68078E-01	4.67516E-01		77	211	1,276	1,938	25	18	10	5	1		7.001	5.464	9.309	4.964	3.008	3.004
267	2			hypertension	renal disorders (excl nephropathies)							nitrofurantoin	17,914	5.70818E-05	2.19871E-10	1.81983E-59	4.83230E-139	4.26518E-02	1.02880E-02	5.52908E-01	2.11562E-01			1.86163E-04	8.74258E-10	1.66992E-58	3.37637E-138	7.22366E-02	2.06976E-02	6.84050E-01	3.42372E-01			38	122	515	1,377	22	19	4	2			3.455	3.159	3.757	3.527	2.647	3.171
268												mupirocin	6,701	1.40898E-13	1.69034E-22	3.38442E-20	7.83313E-96	1.62919E-07	6.62662E-10	1.00000E00				1.08549E-12	1.12020E-21	1.68168E-19	4.49698E-95	6.02076E-07	3.38032E-09	1.00000E00				34	86	184	625	21	21	1				3.091	2.227	1.342	1.601	2.527	3.505
269	2		nephropathies		renal disorders (excl nephropathies)							hydroxyzine	40,623	9.38365E-01	2.94803E-24	3.74723E-89	1.24665E-221	2.84659E-36	8.98008E-21	6.98545E-01	7.21457E-01			1.00000E00	2.03424E-23	4.69876E-88	1.13500E-220	4.52124E-35	8.55305E-20	8.15964E-01	8.14400E-01			42	286	1,037	2,835	125	80	5	2			3.819	7.406	7.565	7.261	15.040	13.351
270	6		nephropathies	hypertension	renal disorders (excl nephropathies)	renal tubular disorder, renal tubular necrosis	renal tubular necrosis	renal tubular acidosis				ifosfamide	10,944	9.99999E-01	8.19886E-204	8.05344E-06	5.30754E-115	1.10776E-114	1.66749E-13	7.38016E-18	1.61427E-02		1.10739E-03	1.00000E00	4.22136E-202	2.16233E-05	3.37684E-114	4.86437E-113	1.12432E-12	1.44089E-16	6.71420E-02		6.24163E-03	11	353	91	922	139	32	23	3		2	1.000	9.141	0.664	2.362	16.725	5.340
271												cyanocobalamin	139,946	1.68453E-02	5.89632E-03	1.80590E-178	0.00000E00	2.25400E-07	3.89434E-09	4.06020E-01	1.00000E00			3.42851E-02	1.12868E-02	4.11918E-177	0.00000E00	8.22791E-07	1.86764E-08	5.56750E-01	1.00000E00			174	570	3,116	8,157	167	136	19	6			15.821	14.760	22.732	20.892	20.094	22.697
272	2			hypertension	renal disorders (excl nephropathies)							zopiclone	32,382	1.30491E-07	7.16401E-21	3.15383E-19	4.23790E-178	1.03641E-11	3.15769E-06	6.69770E-01	7.15225E-02			5.97094E-07	4.48141E-20	1.51068E-18	3.44122E-177	5.62675E-11	1.08332E-05	7.92513E-01	1.68078E-01			68	232	611	2,264	66	41	6	4			6.183	6.007	4.457	5.799	7.941	6.842
273	1				renal disorders (excl nephropathies)							zidovudine	24,995	1.54544E-11	1.21558E-54	9.64961E-11	9.64558E-92	1.25749E-20	1.14027E-08	1.37555E-03	1.00000E00	2.01989E-01		9.88821E-11	1.78166E-53	3.48054E-10	5.44502E-91	1.03726E-19	5.24677E-08	5.03550E-03	1.00000E00	3.32542E-01		67	274	213	1,579	73	40	12	1	1		6.092	7.095	1.554	4.044	8.784	6.676
274												codeine, combinations excl. psycholeptics	40,403	7.91982E-04	6.15263E-11	1.88340E-86	1.17314E-170	2.27510E-04	3.16505E-05	2.41911E-01	1.00000E00			2.11662E-03	2.54207E-10	2.32513E-85	9.30252E-170	5.87669E-04	9.79727E-05	3.76408E-01	1.00000E00			65	232	1,024	2,643	54	45	10	1			5.910	6.007	7.470	6.769	6.497	7.510
275	2			hypertension	renal disorders (excl nephropathies)							irinotecan	28,722	4.43212E-07	1.81589E-02	1.64722E-65	5.38363E-09	5.54045E-02	3.35521E-02	1.08567E-02		2.28425E-01	1.19231E-01	1.92867E-06	3.18178E-02	1.61684E-64	1.16645E-08	9.13013E-02	5.93480E-02	3.13469E-02		3.61092E-01	2.08234E-01	61	129	740	1,244	32	25	11		1	1	5.546	3.340	5.399	3.186	3.850	4.172
276	1			hypertension								verapamil	41,186	7.00262E-01	2.63853E-07	1.89986E-167	0.00000E00	7.79315E-11	9.56834E-08	1.78343E-01	7.25110E-01			7.95546E-01	8.08881E-07	4.02669E-166	0.00000E00	3.93080E-10	3.93718E-07	2.94248E-01	8.14400E-01			45	216	1,272	3,361	75	53	3	2			4.092	5.593	9.280	8.609	9.024	8.845
277												diphenhydramine	98,464	2.14061E-05	1.05442E-02	2.00106E-166	8.12978E-72	3.01632E-26	4.20370E-38	3.21835E-01	1.00000E00			7.43061E-05	1.91782E-02	4.16742E-165	4.04842E-71	3.38598E-25	8.17920E-37	4.64871E-01	1.00000E00			147	406	2,349	4,710	186	175	12	4			13.366	10.513	17.137	12.064	22.380	29.206
278	2			hypertension	renal disorders (excl nephropathies)							meropenem	17,056	2.03072E-05	5.48792E-107	2.47668E-01	0.00000E00	5.99392E-34	5.48460E-21	2.73518E-02				7.06539E-05	1.37747E-105	3.29062E-01	0.00000E00	8.86032E-33	5.26058E-20	6.65535E-02				38	302	202	2,482	78	51	7				3.455	7.820	1.474	6.357	9.385	8.511
279	3		nephropathies	hypertension	renal disorders (excl nephropathies)							paclitaxel	60,417	9.20704E-04	2.21805E-01	2.32872E-137	2.83785E-59	3.80243E-01	1.21180E-01	1.14773E-01	5.43282E-01		2.34679E-01	2.42629E-03	2.98315E-01	4.13132E-136	1.28320E-58	4.66095E-01	1.80380E-01	2.08679E-01	6.58970E-01		3.28295E-01	90	237	1,560	3,002	53	43	5	4		1	8.183	6.137	11.381	7.689	6.377	7.176
280												vitamin b-complex with vitamin c	1,822	6.58565E-20	9.74168E-24	1.21911E-22	3.97723E-116	1.17041E-04	1.20639E-05					7.47694E-19	6.69908E-23	6.37505E-22	2.53642E-115	3.11484E-04	3.83903E-05					25	46	84	317	8	8					2.273	1.191	0.613	0.812	0.963	1.335
281	4	glomerulonephritis and nephrotic syndrome	nephropathies	hypertension	renal disorders (excl nephropathies)							mesalazine	45,813	3.33206E-24	3.73666E-49	1.00011E-02	8.58182E-03	2.30380E-02	1.00776E-03	4.09985E-04	7.14898E-03		1.94584E-06	4.79182E-23	4.74887E-48	1.85680E-02	1.29928E-02	4.21001E-02	2.47310E-03	1.65610E-03	3.46590E-02		2.41284E-05	132	388	528	1,575	50	44	19	7		5	12.002	10.047	3.852	4.034	6.016	7.343
282												tramadol and paracetamol	14,820	2.46350E-01	1.69216E-11	1.51637E-50	2.46636E-116	4.31752E-06	1.61159E-04	4.16048E-02			6.33689E-02	3.49613E-01	7.22949E-11	1.24373E-49	1.57660E-115	1.36569E-05	4.47955E-04	9.32130E-02			1.28815E-01	20	110	429	1,142	30	21	6			1	1.819	2.848	3.130	2.925	3.610	3.505
283												perindopril and diuretics	3,553	4.08555E-10	8.83558E-08	3.13937E-07	4.04250E-81	2.47533E-07	2.83613E-08	4.50353E-01			1.55643E-02	2.35465E-09	2.83869E-07	9.31696E-07	2.12251E-80	8.94835E-07	1.22629E-07	5.96591E-01			5.51421E-02	21	36	84	393	15	14	1			1	1.909	0.932	0.613	1.007	1.805	2.336
284												codeine	67,371	1.32580E-01	3.09258E-13	6.12457E-96	2.14645E-212	6.57172E-04	4.24727E-06	6.21348E-05	3.90246E-01			2.13202E-01	1.44081E-12	8.10406E-95	1.92185E-211	1.60320E-03	1.43900E-05	3.08791E-04	5.18124E-01			82	366	1,539	4,122	79	69	27	1			7.456	9.477	11.227	10.558	9.505	11.515
285	1			hypertension								repaglinide	10,455	6.79147E-12	5.03040E-34	9.88261E-02	1.36071E-313	3.11635E-09	1.66289E-08	1.00000E00	3.93512E-01			4.49786E-11	4.35390E-33	1.47746E-01	1.57912E-312	1.39904E-08	7.47479E-08	1.00000E00	5.19487E-01			40	134	154	1,301	30	24	1	1			3.637	3.470	1.123	3.332	3.610	4.005
286												calcium gluconate	8,575	5.90153E-03	1.30731E-05	5.37848E-25	1.94747E-112	1.94548E-15	4.88144E-18	3.69474E-03	3.36424E-01			1.34005E-02	3.44498E-05	2.98874E-24	1.21897E-111	1.25199E-14	4.10402E-17	1.23158E-02	4.65057E-01			18	58	234	777	36	34	6	1			1.637	1.502	1.707	1.990	4.332	5.674
287												amino acids/carbohydrates/minerals/vitamins, combinations	14,956	2.45835E-11	3.95384E-16	4.82430E-33	0.00000E00	1.12323E-03	3.52250E-02	5.29585E-01				1.52762E-10	2.05681E-15	3.12276E-32	0.00000E00	2.64926E-03	6.20653E-02	6.67224E-01				48	124	379	1,791	24	15	1				4.364	3.211	2.765	4.587	2.888	2.503
288	1				renal disorders (excl nephropathies)							fludarabine	20,889	2.21046E-06	5.19504E-33	7.47906E-02	1.24086E-284	6.36482E-17	3.05265E-09	4.11556E-01	2.63733E-01			8.66961E-06	4.40154E-32	1.15432E-01	1.32619E-283	4.46135E-16	1.49022E-08	5.62459E-01	3.92799E-01			47	201	298	1,924	60	37	5	2			4.274	5.205	2.174	4.928	7.219	6.175
289												alprazolam	150,324	1.35630E-02	9.61408E-02	0.00000E00	4.11240E-156	1.33528E-07	4.68505E-10	9.20070E-01	5.62456E-02			2.83658E-02	1.43001E-01	0.00000E00	3.04656E-155	4.98393E-07	2.42625E-09	1.00000E00	1.41366E-01			125	584	4,262	7,541	178	147	24	2			11.366	15.122	31.092	19.315	21.417	24.533
290	3		nephropathies	hypertension	renal disorders (excl nephropathies)							olmesartan medoxomil and diuretics	12,428	1.64769E-02	3.10370E-07	3.33666E-48	0.00000E00	3.42113E-09	2.04341E-11	1.00000E00				3.37466E-02	9.44277E-07	2.67267E-47	0.00000E00	1.51117E-08	1.20464E-10	1.00000E00				22	83	375	2,222	33	31	2				2.000	2.149	2.736	5.691	3.971	5.174
291												ondansetron	213,053	2.90825E-01	4.72151E-02	3.69445E-05	0.00000E00	2.25290E-19	9.47301E-21	3.53887E-01	6.33463E-01		6.13267E-01	4.02516E-01	7.55441E-02	9.37311E-05	0.00000E00	1.79871E-18	8.95989E-20	4.99461E-01	7.46185E-01		6.44450E-01	204	718	2,958	13,080	293	234	30	8		1	18.549	18.592	21.579	33.502	35.254	39.052
292												tocopherol (vit e)	33,551	5.50594E-01	2.56646E-02	3.11733E-161	6.64452E-198	1.32247E-05	9.42610E-08	5.22392E-01	2.17496E-01			6.63655E-01	4.34157E-02	6.32713E-160	5.75858E-197	4.00699E-05	3.89041E-07	6.62073E-01	3.46519E-01			38	147	1,097	2,390	51	46	7	3			3.455	3.806	8.003	6.121	6.136	7.677
293	6	glomerulonephritis and nephrotic syndrome	nephropathies	hypertension	renal disorders (excl nephropathies)	renal tubular disorder, renal tubular necrosis	renal tubular necrosis					voriconazole	17,295	1.09411E-06	1.04962E-47	3.63746E-06	0.00000E00	2.38971E-23	1.21469E-12	7.51769E-02	2.00821E-01			4.47724E-06	1.28515E-46	1.01181E-05	0.00000E00	2.27251E-22	7.76719E-12	1.54499E-01	3.29466E-01			42	208	157	1,907	64	39	6	2			3.819	5.386	1.145	4.884	7.701	6.509
294												carbamide	4,000	8.14212E-08	8.73289E-09	2.20718E-107	5.31225E-31	2.38810E-05	8.35973E-03	1.46653E-01				3.85411E-07	3.08726E-08	3.20375E-106	1.80230E-30	6.92318E-05	1.70448E-02	2.52638E-01				19	41	274	303	13	7	2				1.728	1.062	1.999	0.776	1.564	1.168
295	1			hypertension								anastrozole	22,962	1.57976E-10	7.80669E-06	9.06690E-91	4.33948E-23	1.91667E-01	1.00000E00	5.21403E-05			9.64927E-02	9.39150E-10	2.09570E-05	1.16124E-89	1.32139E-22	2.67080E-01	1.00000E00	2.65559E-04			1.75957E-01	61	127	701	1,138	12	12	14			1	5.546	3.289	5.114	2.915	1.444	2.003
296	3		nephropathies	hypertension	renal disorders (excl nephropathies)							meloxicam	46,126	5.41247E-16	3.58165E-10	3.55662E-105	3.32038E-51	3.57700E-01	6.23334E-01	4.67500E-01	4.88481E-01			5.01401E-15	1.40468E-09	5.04030E-104	1.39415E-50	4.45039E-01	7.07484E-01	6.06567E-01	6.15512E-01			113	254	1,191	2,331	30	23	5	3			10.275	6.577	8.689	5.970	3.610	3.838
297	1			hypertension								prazosin	5,174	4.40137E-05	4.30893E-18	9.50996E-27	8.06656E-87	8.61364E-03	2.91825E-02	2.87372E-04				1.46389E-04	2.43043E-17	5.51486E-26	4.41538E-86	1.72157E-02	5.23670E-02	1.19617E-03				17	67	170	510	10	7	6				1.546	1.735	1.240	1.306	1.203	1.168
298	1			hypertension								isosorbide mononitrate	39,755	2.79795E-02	2.80466E-05	8.27477E-189	0.00000E00	8.61405E-02	6.24534E-04	4.33907E-01	1.00000E00			5.43046E-02	7.14690E-05	2.00183E-187	0.00000E00	1.34251E-01	1.57814E-03	5.82330E-01	1.00000E00			27	197	1,295	4,577	41	40	4	1			2.455	5.101	9.447	11.723	4.933	6.676
299	2			hypertension	renal disorders (excl nephropathies)							foscarnet	1,921	1.59390E-02	4.10700E-69	7.60984E-01	2.00086E-255	2.83760E-31	2.07165E-06	2.17134E-09		1.71731E-02		3.28347E-02	7.36327E-68	8.24686E-01	1.96026E-254	3.81670E-30	7.36707E-06	2.07035E-08		5.39155E-02		6	92	26	490	32	9	8		1		0.546	2.382	0.190	1.255	3.850	1.502
300	2		nephropathies		renal disorders (excl nephropathies)							cefotaxime	4,335	1.65112E-02	5.58023E-22	5.02169E-09	7.03081E-181	7.57686E-27	2.51260E-18	9.40182E-04				3.37466E-02	3.64075E-21	1.64979E-08	5.81386E-180	8.83770E-26	2.15230E-17	3.58581E-03				10	67	104	621	38	26	5				0.909	1.735	0.759	1.591	4.572	4.339
301												ferrous glycine sulfate	2,444	4.46664E-03	6.28533E-08	1.69964E-16	1.11989E-106	1.18523E-07	2.62283E-08	3.17926E-14				1.04084E-02	2.06225E-07	7.66599E-16	6.86666E-106	4.45731E-07	1.13767E-07	5.32039E-13				8	29	87	356	13	12	12				0.727	0.751	0.635	0.912	1.564	2.003
302												aluminium hydroxide	13,369	1.03705E-01	1.40234E-10	1.07313E-27	1.40831E-167	4.31299E-16	3.95613E-05	2.95819E-01	1.34864E-01			1.71491E-01	5.64310E-10	6.39341E-27	1.10060E-166	2.90058E-15	1.20005E-04	4.37855E-01	2.60847E-01			20	99	332	1,195	46	21	4	2			1.819	2.564	2.422	3.061	5.535	3.505
303	3		nephropathies		renal disorders (excl nephropathies)	renal tubular disorder						methotrexate	284,258	5.44091E-44	5.82123E-09	4.11406E-17	1.17363E-23	7.33493E-01	9.36078E-01	5.63147E-11	1.27153E-02	5.25111E-01		1.78604E-42	2.10613E-08	1.88397E-16	3.58586E-23	7.95562E-01	9.92170E-01	6.99668E-10	5.69162E-02	6.24652E-01		557	1,220	4,169	11,429	216	161	10	5	1		50.646	31.591	30.414	29.273	25.990	26.869
304	1				renal disorders (excl nephropathies)							atovaquone	5,724	1.79633E-26	1.48540E-37	6.38769E-01	1.04468E-51	6.28906E-20	1.00876E-08	7.37227E-02	3.12181E-02			2.91662E-25	1.40032E-36	7.14884E-01	4.40690E-51	5.13091E-19	4.68916E-08	1.53398E-01	1.02299E-01			47	102	69	457	35	18	3	2			4.274	2.641	0.503	1.171	4.211	3.004
305	2			hypertension	renal disorders (excl nephropathies)							ribavirin	118,456	2.65217E-63	1.00815E-09	4.31409E-61	7.68517E-29	4.96094E-01	1.00000E00	2.14189E-01	1.39269E-01	1.00000E00	4.08937E-01	1.66865E-61	3.89300E-09	4.03603E-60	2.53423E-28	5.77744E-01	1.00000E00	3.38410E-01	2.63937E-01	1.00000E00	4.73909E-01	348	561	933	5,079	99	66	14	2	1	1	31.642	14.527	6.806	13.009	11.912	11.015
306	1			hypertension								ibandronic acid	33,298	2.34768E-05	2.53858E-01	4.19922E-137	1.13332E-269	1.38908E-01	1.31650E-01	8.30193E-01	1.00000E00			8.11213E-05	3.36023E-01	7.39495E-136	1.16080E-268	2.03123E-01	1.93846E-01	9.22437E-01	1.00000E00			62	133	1,032	2,596	18	12	6	1			5.637	3.444	7.529	6.649	2.166	2.003
307												hydroxychloroquine	66,426	4.25281E-07	1.01088E-04	7.99448E-67	1.64358E-13	1.16428E-04	8.51822E-03	1.00000E00	2.55941E-01		2.54831E-01	1.85600E-06	2.43680E-04	7.97783E-66	4.06238E-13	3.10961E-04	1.73161E-02	1.00000E00	3.88030E-01		3.36710E-01	114	303	1,401	2,800	26	22	11	5		1	10.366	7.846	10.221	7.172	3.128	3.672
308	1			hypertension								pethidine	9,492	1.83446E-03	4.96335E-06	1.09552E-72	3.10243E-158	3.80942E-14	4.26283E-12	6.76711E-01				4.63993E-03	1.35782E-05	1.16612E-71	2.32381E-157	2.33093E-13	2.59196E-11	7.96130E-01				21	64	367	937	36	28	2				1.909	1.657	2.677	2.400	4.332	4.673
309												chlortalidone	9,926	4.13558E-02	1.05594E-03	1.86562E-94	4.30606E-82	6.89392E-02	1.37560E-01	2.77625E-02	1.43605E-03			7.66223E-02	2.23664E-03	2.41522E-93	2.27859E-81	1.10199E-01	2.00381E-01	6.73528E-02	9.64208E-03			17	57	420	775	13	9	5	4			1.546	1.476	3.064	1.985	1.564	1.502
310	3		nephropathies		renal disorders (excl nephropathies)	renal tubular disorder						benzylpenicillin	11,115	1.80992E-01	6.98872E-19	3.37877E-110	2.21010E-198	3.97992E-02	1.39354E-02	4.42321E-01				2.71668E-01	4.07946E-18	5.02618E-109	1.92158E-197	6.79866E-02	2.67370E-02	5.90722E-01				16	108	479	1,126	15	13	3				1.455	2.797	3.494	2.884	1.805	2.170
311	2			hypertension	renal disorders (excl nephropathies)							ergocalciferol	37,638	6.03929E-03	5.83431E-04	5.85596E-21	9.69809E-67	6.32820E-02	2.82951E-02	1.84706E-10	1.00000E00	1.13353E-27		1.35968E-02	1.27757E-03	2.94644E-20	4.65784E-66	1.02251E-01	5.08415E-02	2.04674E-09	1.00000E00	2.55044E-26		57	178	703	2,052	40	32	28	1	19		5.183	4.609	5.129	5.256	4.813	5.340
312	2		nephropathies		renal disorders (excl nephropathies)							deferasirox	29,567	4.13376E-01	7.69052E-62	3.77880E-35	0.00000E00	7.00765E-50	5.51557E-16	2.49044E-43		2.95990E-02		5.34874E-01	1.22560E-60	2.53507E-34	0.00000E00	1.56155E-48	4.24418E-15	1.02108E-41		8.50184E-02		35	319	167	2,704	125	59	60		2		3.182	8.260	1.218	6.926	15.040	9.846
313												vitamin b-complex, plain	43,717	6.74108E-07	2.05481E-04	7.71153E-84	6.07451E-166	4.39278E-01	1.00000E00	8.52044E-01	1.00000E00			2.88358E-06	4.81453E-04	9.18861E-83	4.70644E-165	5.26781E-01	1.00000E00	9.44157E-01	1.00000E00			82	207	1,076	2,788	29	24	6	2			7.456	5.360	7.850	7.141	3.489	4.005
314	2			hypertension	renal disorders (excl nephropathies)							bicalutamide	11,902	6.81293E-18	1.60573E-09	8.19135E-13	6.39997E-86	7.41594E-01	6.97080E-01	1.43539E-01	1.11718E-01			6.90438E-17	6.07214E-09	3.24269E-12	3.47500E-85	8.01879E-01	7.71888E-01	2.48476E-01	2.25353E-01			53	88	249	894	10	5	4	2			4.819	2.279	1.817	2.290	1.203	0.834
315												acebutolol	4,547	1.59470E-17	1.77819E-29	8.87005E-16	1.00292E-89	3.62309E-11	3.29091E-04					1.58421E-16	1.41130E-28	3.91230E-15	5.59156E-89	1.85886E-10	8.73726E-04					33	80	129	476	22	10					3.001	2.072	0.941	1.219	2.647	1.669
316	2		nephropathies	hypertension								doxycycline	31,374	5.79270E-06	1.76873E-24	6.20231E-40	1.54734E-98	7.60586E-01	4.02584E-01	5.07176E-01			1.29510E-01	2.14913E-05	1.23320E-23	4.51506E-39	8.97858E-98	8.18123E-01	4.96123E-01	6.48805E-01			2.19990E-01	61	238	694	1,915	26	21	3			1	5.546	6.163	5.063	4.905	3.128	3.505
317												sodium chloride	169,321	2.64682E-05	4.98247E-05	1.64236E-171	0.00000E00	1.77316E-02	6.69364E-05	7.76432E-01	3.72580E-01			9.10409E-05	1.23669E-04	3.57586E-170	0.00000E00	3.31745E-02	1.97332E-04	8.77486E-01	5.00321E-01			122	716	3,581	9,548	160	136	30	5			11.093	18.540	26.124	24.455	19.252	22.697
318												colestyramine	136,624	5.80715E-03	2.41925E-04	1.10840E-151	2.21988E-52	8.07310E-01	9.54223E-01	6.00068E-01	6.94450E-01		4.55019E-01	1.32259E-02	5.58373E-04	2.12370E-150	9.43796E-52	8.61850E-01	1.00000E00	7.21489E-01	7.97151E-01		5.08310E-01	109	416	2,948	6,095	109	77	20	5		1	9.911	10.772	21.506	15.611	13.115	12.850
319	1			hypertension								glipizide	51,035	4.55551E-03	1.79670E-05	1.14826E-127	0.00000E00	2.33192E-04	2.76265E-07	8.63017E-01	5.27591E-01			1.05665E-02	4.64322E-05	1.92313E-126	0.00000E00	5.99235E-04	1.09065E-06	9.55025E-01	6.47435E-01			33	246	1,354	3,973	65	60	9	3			3.001	6.370	9.878	10.176	7.821	10.013
320												sulbactam	7,661	4.71631E-01	1.19792E-23	2.77736E-08	1.01709E-248	1.64898E-05	8.51218E-02	4.20412E-02	5.26748E-02			5.91006E-01	8.20963E-23	8.74082E-08	9.78725E-248	4.91402E-05	1.34106E-01	9.39341E-02	1.35926E-01			10	95	158	985	19	8	4	2			0.909	2.460	1.153	2.523	2.286	1.335
321	1			hypertension								mesna	6,428	2.85331E-02	5.42148E-54	1.20822E-01	1.05749E-69	1.88629E-29	2.34603E-14	1.57574E-10	2.64642E-01			5.52371E-02	7.77595E-53	1.77092E-01	5.19902E-69	2.44890E-28	1.63862E-13	1.79460E-09	3.92799E-01			13	131	97	545	47	26	13	1			1.182	3.392	0.708	1.396	5.655	4.339
322	2			hypertension	renal disorders (excl nephropathies)							sertraline	133,815	7.89792E-05	5.29012E-07	1.13415E-219	1.27274E-54	3.00608E-01	3.13183E-04	4.30813E-02	4.28804E-01		4.48132E-01	2.52667E-04	1.57839E-06	3.31256E-218	5.50636E-54	3.88241E-01	8.34747E-04	9.57363E-02	5.52159E-01		5.05166E-01	94	379	3,168	6,006	115	108	13	4		1	8.547	9.814	23.111	15.383	13.837	18.024
323												losartan and diuretics	19,633	2.50636E-02	7.20648E-08	2.27046E-120	2.27583E-163	1.45131E-05	6.00218E-03	5.78664E-01				4.92787E-02	2.34532E-07	3.64950E-119	1.74330E-162	4.35978E-05	1.26502E-02	7.06108E-01				31	121	700	1,541	35	21	4				2.819	3.133	5.107	3.947	4.211	3.505
323	3		nephropathies	hypertension	renal disorders (excl nephropathies)							celecoxib	102,720	2.41320E-01	1.05821E-01	0.00000E00	6.87022E-248	1.15875E-01	8.42737E-01	1.14291E-01				3.44417E-01	1.55442E-01	0.00000E00	6.58762E-247	1.74573E-01	8.99369E-01	2.08264E-01				118	404	3,176	5,945	66	59	24				10.729	10.461	23.170	15.227	7.941	9.846
325	3		nephropathies		renal disorders (excl nephropathies)	renal tubular disorder						dicloxacillin	842	5.78679E-02	1.82119E-12	2.85099E-24	5.35178E-35	4.59866E-03	8.23328E-02	1.32215E-01	3.94558E-02			1.02319E-01	8.19946E-12	1.55538E-23	1.90160E-34	9.79429E-03	1.30241E-01	2.33656E-01	1.14470E-01			3	22	58	118	4	2	1	1			0.273	0.570	0.423	0.302	0.481	0.334
326												calcium pantothenate	3,685	2.66776E-18	2.12004E-32	4.88839E-19	1.11032E-74	2.88145E-03	1.36578E-03					2.83685E-17	1.78867E-31	2.31836E-18	5.61179E-74	6.31718E-03	3.30408E-03					31	76	120	389	9	8					2.819	1.968	0.875	0.996	1.083	1.335
327												fluindione	11,904	3.53952E-14	2.11195E-47	1.77798E-07	0.00000E00	7.34788E-40	9.59206E-28	1.00000E00				2.88902E-13	2.55469E-46	5.35631E-07	0.00000E00	1.29063E-38	1.25619E-26	1.00000E00				47	168	93	2,054	73	51	2				4.274	4.350	0.678	5.261	8.784	8.511
328	4		nephropathies	hypertension	renal disorders (excl nephropathies)	renal tubular disorder						valproic acid	95,560	6.12804E-01	1.48566E-110	1.30392E-19	1.00557E-07	4.53481E-14	3.32096E-02	7.59411E-12	3.41729E-01			7.22918E-01	3.87429E-109	6.33447E-19	2.07089E-07	2.76346E-13	5.88186E-02	1.03786E-10	4.65545E-01			93	834	1,557	3,816	148	70	50	2			8.456	21.596	11.359	9.774	17.808	11.682
329	2			hypertension	renal disorders (excl nephropathies)							dopamine	6,460	4.33977E-01	1.50851E-18	1.89407E-09	0.00000E00	2.36962E-33	3.85918E-32	2.48020E-02	2.65766E-01			5.58181E-01	8.67936E-18	6.34448E-09	0.00000E00	3.36938E-32	6.04161E-31	6.23855E-02	3.92799E-01			4	77	143	2,052	51	44	4	1			0.364	1.994	1.043	5.256	6.136	7.343
330												glycine	4,501	2.92274E-05	1.82901E-05	6.10080E-06	7.44332E-104	1.90484E-05	1.50793E-02	7.53766E-03	2.00504E-02			9.91762E-05	4.72063E-05	1.66228E-05	4.48257E-103	5.59829E-05	2.86443E-02	2.31494E-02	7.85309E-02			16	36	95	501	14	7	4	2			1.455	0.932	0.693	1.283	1.685	1.168
331	2			hypertension	renal disorders (excl nephropathies)							granisetron	16,881	1.09521E-02	1.53660E-14	3.55068E-13	6.16290E-139	2.13220E-05	4.81053E-02	2.60764E-02	1.93674E-01			2.33583E-02	7.47091E-14	1.42374E-12	4.29497E-138	6.24191E-05	8.20019E-02	6.42121E-02	3.26261E-01			29	130	332	1,320	31	16	7	2			2.637	3.366	2.422	3.381	3.730	2.670
332	4		nephropathies		renal disorders (excl nephropathies)	renal tubular disorder, renal tubular necrosis	renal tubular necrosis					temazepam	31,644	1.37792E-02	6.49617E-06	1.57472E-202	2.34310E-261	7.94759E-09	1.67487E-08	1.00000E00	1.00000E00			2.86988E-02	1.75091E-05	4.19049E-201	2.33791E-260	3.36140E-08	7.48595E-08	1.00000E00	1.00000E00			19	166	1,149	2,481	58	46	5	1			1.728	4.298	8.382	6.355	6.979	7.677
333	6	glomerulonephritis and nephrotic syndrome	nephropathies	hypertension	renal disorders (excl nephropathies)	renal tubular disorder		renal tubular acidosis				bortezomib	47,770	8.60042E-02	3.78241E-09	1.43064E-01	0.00000E00	6.10390E-12	1.36412E-13	7.21072E-01	5.01183E-01	9.46277E-03		1.46576E-01	1.39104E-08	2.05665E-01	0.00000E00	3.35041E-11	9.24341E-13	8.34085E-01	6.23164E-01	3.54854E-02		37	256	651	3,801	86	73	9	3	3		3.364	6.629	4.749	9.735	10.348	12.183
334												other hormones	3,094	1.66478E-02	3.54878E-13	3.40174E-268	4.09146E-267	3.44442E-03	4.49357E-04					3.39705E-02	1.64572E-12	1.23442E-266	4.12809E-266	7.44214E-03	1.15914E-03					8	43	411	629	8	8					0.727	1.113	2.998	1.611	0.963	1.335
335												reserpine	2,361	3.79560E-02	2.24474E-04	8.36325E-42	8.10816E-189	4.39088E-01	1.49490E-01	3.28118E-01	1.06747E-01			7.11970E-02	5.19889E-04	6.31861E-41	6.85140E-188	5.26781E-01	2.15455E-01	4.72030E-01	2.17191E-01			6	21	130	461	3	3	1	1			0.546	0.544	0.948	1.181	0.361	0.501
336	1				renal disorders (excl nephropathies)							teicoplanin	4,681	6.56465E-02	5.83468E-13	1.92881E-02	0.00000E00	1.13997E-04	5.72505E-03	1.31644E-03		4.13369E-02		1.14464E-01	2.68716E-12	3.40670E-02	0.00000E00	3.05562E-04	1.21268E-02	4.84070E-03		1.04769E-01		9	54	79	860	13	8	5		1		0.818	1.398	0.576	2.203	1.564	1.335
337	4	glomerulonephritis and nephrotic syndrome	nephropathies	hypertension	renal disorders (excl nephropathies)							piroxicam	6,323	4.57320E-02	4.66124E-13	6.50454E-46	2.99965E-66	3.66184E-02	1.08503E-02	1.00000E00	2.60939E-01			8.31931E-02	2.15167E-12	5.12446E-45	1.43305E-65	6.33502E-02	2.16697E-02	1.00000E00	3.90577E-01			12	65	238	530	10	9	1	1			1.091	1.683	1.736	1.357	1.203	1.502
338												riboflavin (vit b2)	47,554	1.23653E-03	2.65248E-02	4.40758E-69	1.86682E-134	2.06741E-02	6.23167E-04	5.95912E-01	1.00000E00			3.18085E-03	4.47954E-02	4.55007E-68	1.28119E-133	3.81067E-02	1.57761E-03	7.18600E-01	1.00000E00			73	202	1,090	2,841	52	46	6	2			6.638	5.231	7.952	7.277	6.257	7.677
339	1			hypertension								pentazocine	2,777	6.59958E-08	8.22466E-07	6.59455E-13	1.79391E-40	4.93231E-07	1.21615E-08	8.05238E-02				3.16361E-07	2.40045E-06	2.62358E-12	6.66308E-40	1.72055E-06	5.55837E-08	1.62235E-01				16	29	86	258	13	13	2				1.455	0.751	0.627	0.661	1.564	2.170
340	3	glomerulonephritis and nephrotic syndrome	nephropathies		renal disorders (excl nephropathies)							sulfasalazine	36,524	3.53442E-44	1.89100E-22	4.63932E-23	4.91108E-10	1.10365E-01	7.39267E-01	1.04118E-01	1.00000E00			1.21295E-42	1.24905E-21	2.46368E-22	1.09567E-09	1.66946E-01	8.07134E-01	1.95191E-01	1.00000E00			151	259	698	1,568	37	22	2	1			13.730	6.707	5.092	4.016	4.452	3.672
341	3		nephropathies	hypertension	renal disorders (excl nephropathies)							cefpodoxime	2,202	1.32970E-07	1.11616E-10	1.73691E-03	3.15281E-43	4.90992E-13	6.95608E-11	3.09880E-01	9.99296E-02			6.06601E-07	4.52776E-10	3.64102E-03	1.21788E-42	2.86348E-12	3.80489E-10	4.50748E-01	2.09674E-01			14	32	46	228	18	14	1	1			1.273	0.829	0.336	0.584	2.166	2.336
342	2			hypertension	renal disorders (excl nephropathies)							citalopram	105,362	1.34943E-01	1.25471E-07	2.72192E-108	2.93438E-63	1.07514E-01	3.21553E-03	5.49994E-01	1.00000E00			2.15852E-01	3.97392E-07	3.97500E-107	1.36333E-62	1.63128E-01	7.17960E-03	6.82935E-01	1.00000E00			93	489	2,235	4,924	97	83	20	5			8.456	12.662	16.305	12.612	11.671	13.852
343	1				renal disorders (excl nephropathies)							hydroxyethylstarch	707	1.11201E-04	4.83399E-03	8.72607E-06	1.78937E-48	3.79678E-14	2.06456E-14	1.12258E-01	3.32359E-02			3.49093E-04	9.39656E-03	2.33508E-05	7.29783E-48	2.33093E-13	1.46455E-13	2.05471E-01	1.05547E-01			6	8	25	126	13	12	1	1			0.546	0.207	0.182	0.323	1.564	2.003
344	1			hypertension								trazodone	104,084	3.87945E-06	3.81559E-02	2.63028E-186	8.07239E-43	1.89532E-02	1.75401E-05	2.52468E-03	7.08365E-02	6.10578E-01		1.47556E-05	6.19879E-02	6.17600E-185	3.09613E-42	3.53273E-02	5.53000E-05	8.69849E-03	1.68078E-01	6.75639E-01		63	418	2,520	4,672	103	94	6	1	1		5.728	10.824	18.384	11.966	12.393	15.688
345												econazole	1,593	3.32962E-26	2.72296E-14	1.13026E-09	1.56116E-41	8.73592E-09	3.19927E-09					5.34865E-25	1.31120E-13	3.86158E-09	5.91230E-41	3.66369E-08	1.54518E-08					29	32	53	184	12	11					2.637	0.829	0.387	0.471	1.444	1.836
346												potassium citrate	4,610	4.32301E-04	1.01083E-27	7.79352E-13	7.24111E-85	1.00000E00	1.00000E00	2.82927E-73				1.22472E-03	7.77679E-27	3.09031E-12	3.90039E-84	1.00000E00	1.00000E00	1.78462E-71				14	78	122	470	3	2	51				1.273	2.020	0.890	1.204	0.361	0.334
347	2			hypertension	renal disorders (excl nephropathies)							fosinopril	8,269	3.72526E-02	3.31095E-15	1.26701E-106	2.43324E-272	1.42835E-05	7.91867E-06					7.02266E-02	1.67045E-14	1.82801E-105	2.51125E-271	4.29943E-05	2.59885E-05					15	82	399	1,070	20	17					1.364	2.123	2.911	2.741	2.406	2.837
348	2			hypertension	renal disorders (excl nephropathies)							insulin glargine	128,953	2.61039E-02	4.13387E-12	8.54291E-29	0.00000E00	7.76965E-03	2.03245E-06	6.51394E-02	1.02728E-01			5.09921E-02	1.82035E-11	5.17982E-28	0.00000E00	1.56758E-02	7.24660E-06	1.39100E-01	2.12796E-01			108	624	2,127	9,038	128	116	13	2			9.820	16.158	15.517	23.149	15.401	19.359
349	1				renal disorders (excl nephropathies)							bumetanide	14,960	8.61668E-06	5.54241E-11	1.89097E-14	0.00000E00	2.29066E-27	1.77800E-33					3.15041E-05	2.29941E-10	7.90381E-14	0.00000E00	2.73597E-26	2.98967E-32					36	109	307	2,886	65	63					3.273	2.822	2.240	7.392	7.821	10.514
350	2			hypertension	renal disorders (excl nephropathies)							cytarabine	32,913	1.01335E-01	4.21396E-42	7.13379E-01	0.00000E00	2.04225E-25	1.47213E-27	5.17008E-01		2.57119E-01		1.68335E-01	4.57386E-41	7.83017E-01	0.00000E00	2.14724E-24	1.90956E-26	6.56265E-01		3.85679E-01		24	295	431	2,753	94	82	7		1		2.182	7.639	3.144	7.051	11.310	13.685
351	3		nephropathies	hypertension	renal disorders (excl nephropathies)							fluoxetine	92,019	1.79379E-05	4.54995E-03	5.36103E-225	2.62530E-13	6.78128E-01	3.00047E-02	3.69238E-01	1.43174E-01		3.34999E-01	6.25549E-05	8.89610E-03	1.62528E-223	6.45345E-13	7.48361E-01	5.35601E-02	5.18451E-01	2.68094E-01		4.09578E-01	56	283	2,427	3,797	75	68	19	1		1	5.092	7.328	17.706	9.725	9.024	11.348
352												trichlormethiazide	3,548	4.15971E-15	4.12235E-28	2.21682E-10	3.44812E-178	2.31203E-02	5.22782E-02					3.56884E-14	3.20840E-27	7.92432E-10	2.80835E-177	4.21987E-02	8.76217E-02					27	69	94	553	7	5					2.455	1.787	0.686	1.416	0.842	0.834
353	2			hypertension	renal disorders (excl nephropathies)							tamoxifen	16,337	8.68723E-02	1.13230E-05	2.41635E-149	7.14136E-79	3.26050E-01	7.39576E-01	1.22708E-06				1.47556E-01	3.00350E-05	4.55681E-148	3.69220E-78	4.13237E-01	8.07134E-01	8.11459E-06				24	96	682	1,101	16	10	14				2.182	2.486	4.975	2.820	1.925	1.669
354												nitrendipine	2,038	1.62228E-01	1.98985E-08	5.54917E-33	1.95725E-66	7.74603E-02	2.92933E-02	2.90549E-01	9.28436E-02			2.49200E-01	6.81845E-08	3.58228E-32	9.36709E-66	1.22121E-01	5.24967E-02	4.32396E-01	2.02469E-01			4	27	107	260	4	4	1	1			0.364	0.699	0.781	0.666	0.481	0.668
355	1				renal disorders (excl nephropathies)							eplerenone	5,877	2.39361E-02	2.83266E-05	3.71592E-03	0.00000E00	2.50078E-05	2.13336E-06	1.83193E-02	3.27536E-02			4.73083E-02	7.20910E-05	7.41018E-03	0.00000E00	7.23578E-05	7.54709E-06	4.83016E-02	1.05440E-01			12	43	102	991	16	15	4	2			1.091	1.113	0.744	2.538	1.925	2.503
356	1			hypertension								axitinib	6,645	2.16599E-14	9.68566E-04	6.31756E-160	0.00000E00	8.25012E-01	5.99030E-01					1.78724E-13	2.06463E-03	1.27148E-158	0.00000E00	8.77935E-01	6.85800E-01					35	42	432	1,166	4	2					3.182	1.088	3.152	2.986	0.481	0.334
357	5		nephropathies	hypertension	renal disorders (excl nephropathies)	renal tubular disorder, renal tubular necrosis	renal tubular necrosis					micafungin	7,044	4.56503E-01	1.84925E-24	5.59905E-05	0.00000E00	3.38426E-17	8.48733E-09	4.34975E-06				5.76592E-01	1.28487E-23	1.40122E-04	0.00000E00	2.41756E-16	3.95881E-08	2.58464E-05				9	92	131	1,152	35	20	9				0.818	2.382	0.956	2.951	4.211	3.338
358	2			hypertension	renal disorders (excl nephropathies)							dolasetron	2,320	1.47199E-06	1.78221E-04	1.11611E-58	3.66070E-98	2.00628E-05	1.19361E-06					5.92722E-06	4.22014E-04	1.02026E-57	2.11960E-97	5.88483E-05	4.44181E-06					13	21	153	333	10	10					1.182	0.544	1.116	0.853	1.203	1.669
359	2			hypertension	renal disorders (excl nephropathies)							iodine	5,263	4.45897E-06	4.01432E-39	1.14439E-03	5.65661E-32	2.74834E-18	6.25412E-05	5.87941E-01	2.22500E-01			1.67892E-05	4.05063E-38	2.46241E-03	1.93614E-31	2.08288E-17	1.85985E-04	7.14240E-01	3.50923E-01			19	100	96	373	32	12	1	1			1.728	2.589	0.700	0.955	3.850	2.003
360	2			hypertension	renal disorders (excl nephropathies)							morphine	120,130	3.68814E-12	7.35436E-01	1.16993E-61	0.00000E00	9.23072E-26	2.15283E-33	1.43934E-01	3.94589E-01			2.56640E-11	7.92264E-01	1.11633E-60	0.00000E00	1.01334E-24	3.53272E-32	2.48476E-01	5.19487E-01			55	428	2,232	8,113	211	187	27	3			5.001	11.083	16.283	20.780	25.388	31.208
361	2			hypertension	renal disorders (excl nephropathies)							hydromorphone	51,837	1.92455E-01	4.41840E-01	9.61467E-54	6.41673E-141	2.31132E-07	2.43532E-12	1.00000E00	3.20872E-01			2.85469E-01	5.20360E-01	8.28314E-53	4.53025E-140	8.41657E-07	1.51457E-11	1.00000E00	4.50179E-01			63	177	1,099	3,072	77	74	8	4			5.728	4.583	8.018	7.868	9.265	12.350
362	2			hypertension	renal disorders (excl nephropathies)							betamethasone	29,068	9.99342E-15	1.11837E-11	4.05866E-26	1.53401E-103	1.71944E-01	1.75970E-02	2.33690E-07				8.43021E-14	4.81908E-11	2.31441E-25	9.21769E-103	2.43791E-01	3.30126E-02	1.68093E-06				81	182	594	1,825	16	7	20				7.365	4.713	4.333	4.674	1.925	1.168
363												ferric sodium citrate	5,859	1.61534E-06	5.43509E-32	9.09996E-28	4.95555E-168	2.90748E-02	5.77874E-01					6.43578E-06	4.56638E-31	5.43501E-27	3.89529E-167	5.14320E-02	6.67569E-01					21	95	187	714	10	4					1.909	2.460	1.364	1.829	1.203	0.668
364	3		nephropathies	hypertension	renal disorders (excl nephropathies)							flurbiprofen	3,499	6.07317E-06	6.12888E-08	7.08631E-04	1.52850E-64	7.03343E-03	4.15381E-03	1.18336E-01	1.25015E-02			2.24767E-05	2.01421E-07	1.56277E-03	7.17548E-64	1.42675E-02	9.11028E-03	2.13735E-01	5.69162E-02			15	36	69	356	8	7	2	2			1.364	0.932	0.503	0.912	0.963	1.168
365												guaifenesin	34,169	1.08111E-01	6.77232E-03	7.21178E-188	1.60091E-73	7.70481E-01	2.06394E-01	3.17118E-04				1.77043E-01	1.28049E-02	1.72722E-186	8.03130E-73	8.28170E-01	2.86262E-01	1.30672E-03				45	155	1,173	1,930	28	25	16				4.092	4.014	8.557	4.943	3.369	4.172
366												acetylcysteine	10,285	4.39706E-01	2.97229E-67	1.33891E-09	3.47479E-309	3.44477E-05	3.43326E-04	6.93511E-01				5.63630E-01	5.18987E-66	4.56144E-09	3.94783E-308	9.83373E-05	9.06220E-04	8.13561E-01				13	185	207	1,281	22	16	2				1.182	4.790	1.510	3.281	2.647	2.670
367												nizatidine	3,328	1.28329E-10	1.23790E-33	2.02082E-24	4.17360E-63	1.22154E-01	1.20622E-01					7.65917E-10	1.06226E-32	1.10752E-23	1.93575E-62	1.82924E-01	1.79745E-01					21	74	124	342	5	4					1.909	1.916	0.905	0.876	0.602	0.668
368												fosamprenavir	2,664	9.05020E-10	2.78253E-46	7.96172E-01	2.92999E-22	7.94572E-10	1.84924E-02	1.03612E-04		2.19691E-06		5.06141E-09	3.26743E-45	8.52025E-01	8.76403E-22	3.70717E-09	3.45496E-02	4.85495E-04		1.64768E-05		18	81	32	205	16	5	5		3		1.637	2.097	0.233	0.525	1.925	0.834
369												nimesulide	5,712	5.73476E-02	5.32308E-14	1.06726E-09	6.87391E-24	1.78466E-05	1.71799E-02	6.48009E-05	1.84345E-04			1.01757E-01	2.53288E-13	3.65679E-09	2.10737E-23	5.28671E-05	3.23191E-02	3.16290E-04	1.76821E-03			11	63	131	367	16	8	7	4			1.000	1.631	0.956	0.940	1.925	1.335
370	6	glomerulonephritis and nephrotic syndrome	nephropathies	hypertension	renal disorders (excl nephropathies)	renal tubular disorder, renal tubular necrosis	renal tubular necrosis					naproxen	126,841	5.09553E-01	1.28201E-03	7.03305E-69	1.59253E-27	2.27447E-02	3.43054E-04	5.13959E-01	3.02200E-01			6.25548E-01	2.68434E-03	7.19836E-68	5.13253E-27	4.16661E-02	9.06220E-04	6.54553E-01	4.30405E-01			123	530	2,380	5,392	122	103	24	3			11.184	13.724	17.363	13.810	14.679	17.190
371	2			hypertension	renal disorders (excl nephropathies)							fentanyl	138,083	4.00375E-09	8.65258E-19	2.35168E-47	1.52948E-222	1.00560E-04	4.48915E-09	6.75808E-01	7.53677E-02	1.29311E-01		2.12875E-08	5.02150E-18	1.86499E-46	1.39720E-221	2.71493E-04	2.14534E-08	7.96130E-01	1.73641E-01	2.35905E-01		78	317	2,411	7,419	150	134	25	2	3		7.092	8.208	17.589	19.002	18.048	22.363
372												lactic acid producing organisms	38,686	1.30274E-04	9.40509E-12	1.98737E-19	4.34757E-92	1.03253E-02	1.29784E-02	4.31340E-01	7.08954E-01			4.04762E-04	4.08776E-11	9.59626E-19	2.45938E-91	2.02572E-02	2.52162E-02	5.81501E-01	8.08514E-01			66	228	710	2,230	45	34	4	2			6.001	5.904	5.180	5.712	5.415	5.674
373												multienzymes (lipase, protease etc.)	16,721	1.59848E-05	1.07643E-08	2.33838E-02	1.36000E-27	4.75156E-09	2.20491E-07	8.26011E-09	1.38670E-03			5.62635E-05	3.75254E-08	4.07303E-02	4.38835E-27	2.06824E-08	8.83261E-07	7.20563E-08	9.51105E-03			38	110	249	895	39	29	17	5			3.455	2.848	1.817	2.292	4.693	4.840
374	2		nephropathies		renal disorders (excl nephropathies)							indinavir	2,253	8.68420E-02	1.62351E-26	2.70285E-03	9.19668E-57	7.42588E-12	1.35505E-01	6.85211E-03	1.90853E-04			1.47556E-01	1.19854E-25	5.51860E-03	4.05013E-56	4.06111E-11	1.98023E-01	2.11230E-02	1.79402E-03			5	54	46	258	17	3	3	3			0.455	1.398	0.336	0.661	2.045	0.501
375												fexofenadine	120,021	6.51166E-01	1.68769E-03	5.80001E-198	1.97263E-04	4.99055E-01	4.97776E-02	3.40268E-03	6.71666E-01			7.58104E-01	3.48651E-03	1.44698E-196	3.39960E-04	5.80740E-01	8.42199E-02	1.15298E-02	7.76201E-01			129	371	2,845	4,644	100	84	8	4			11.729	9.607	20.755	11.895	12.032	14.019
376												benidipine	3,785	1.04607E-22	6.98738E-38	1.25158E-08	1.69120E-166	5.48447E-01	4.77217E-01					1.38559E-21	6.68127E-37	4.01815E-08	1.31787E-165	6.26496E-01	5.71151E-01					36	84	93	555	4	3					3.273	2.175	0.678	1.422	0.481	0.501
377	1				renal disorders (excl nephropathies)							glutamine	4,961	7.80868E-15	5.58442E-22	5.28200E-09	4.12057E-69	1.05021E-09	3.58623E-05					6.66164E-14	3.64075E-21	1.73293E-08	2.01483E-68	4.85438E-09	1.09272E-04					31	72	115	457	21	12					2.819	1.864	0.839	1.171	2.527	2.003
378	1				renal disorders (excl nephropathies)							phenobarbital	17,316	7.25370E-09	1.75591E-11	5.97903E-06	5.63320E-44	5.42508E-02	3.31462E-01	1.01194E-02	2.01185E-01			3.77693E-08	7.48593E-11	1.63282E-05	2.20436E-43	8.94988E-02	4.23501E-01	2.94252E-02	3.29466E-01			47	123	293	1,007	21	6	8	2			4.274	3.185	2.138	2.579	2.527	1.001
379	1			hypertension								bupropion	174,885	5.27842E-12	2.62135E-03	0.00000E00	4.61998E-08	3.20526E-01	3.70662E-03	3.86953E-04	7.68441E-02			3.57418E-11	5.28480E-03	0.00000E00	9.69910E-08	4.08315E-01	8.16895E-03	1.57080E-03	1.75324E-01			96	560	4,664	6,843	148	128	12	3			8.729	14.501	34.025	17.527	17.808	21.362
380	2			hypertension	renal disorders (excl nephropathies)							selegiline	10,839	7.76607E-24	2.63154E-17	4.97230E-02	5.05960E-66	1.42802E-03	1.21851E-02	3.81681E-02				1.08581E-22	1.45971E-16	7.99776E-02	2.40442E-65	3.32611E-03	2.38109E-02	8.70489E-02				59	103	163	775	19	13	5				5.365	2.667	1.189	1.985	2.286	2.170
381	2			hypertension	renal disorders (excl nephropathies)							hyoscyamine	9,623	1.75199E-09	2.19156E-03	2.13152E-54	1.90549E-34	9.97517E-02	2.72657E-02	8.15639E-02				9.69049E-09	4.49965E-03	1.84296E-53	6.70892E-34	1.53062E-01	4.91865E-02	1.63927E-01				34	54	331	600	12	11	4				3.091	1.398	2.415	1.537	1.444	1.836
382	2			hypertension	renal disorders (excl nephropathies)							linezolid	14,036	1.00544E-09	1.11205E-45	4.02181E-07	0.00000E00	1.50965E-06	2.93325E-06					5.60228E-09	1.28333E-44	1.18478E-06	0.00000E00	5.03104E-06	1.01398E-05					43	181	252	1,580	30	24					3.910	4.687	1.838	4.047	3.610	4.005
383	2			hypertension	renal disorders (excl nephropathies)							gatifloxacin	5,197	1.00000E00	6.30940E-07	2.38526E-36	3.78376E-71	3.08604E-04	2.33977E-04	5.87737E-02	2.61585E-02			1.00000E00	1.86587E-06	1.66067E-35	1.88075E-70	7.78286E-04	6.41199E-04	1.26827E-01	9.15550E-02			5	44	192	476	13	11	3	2			0.455	1.139	1.401	1.219	1.564	1.836
384												azilsartan medoxomil	2,745	1.79646E-04	1.98564E-03	2.51614E-26	9.33875E-42	1.69414E-01	1.00000E00	3.70204E-01	1.22999E-01			5.50235E-04	4.08520E-03	1.44512E-25	3.54165E-41	2.40891E-01	1.00000E00	5.18919E-01	2.43923E-01			11	21	114	259	4	1	1	1			1.000	0.544	0.832	0.663	0.481	0.167
385												magnesium hydroxide	16,332	5.42366E-01	1.91199E-04	5.75416E-79	4.49470E-133	1.02331E-04	1.85788E-02	5.36395E-01	5.42229E-01			6.55703E-01	4.50619E-04	6.50057E-78	3.06138E-132	2.75279E-04	3.46635E-02	6.72449E-01	6.58970E-01			19	90	533	1,273	29	17	1	1			1.728	2.330	3.888	3.261	3.489	2.837
386												ciprofibrate	1,067	2.30014E-09	6.74283E-07	3.25215E-32	9.92037E-47	1.03583E-02	3.35190E-03					1.25841E-08	1.99112E-06	2.08817E-31	3.99772E-46	2.02952E-02	7.43533E-03					12	17	76	154	4	4					1.091	0.440	0.554	0.394	0.481	0.668
387												immunoglobulins, normal human, for intravascular adm.	14,983	2.48128E-12	5.56184E-07	5.64848E-26	9.39800E-02	1.39379E-01	8.00435E-02	7.44554E-01	3.60347E-02			1.74266E-11	1.65455E-06	3.20571E-25	1.22942E-01	2.03414E-01	1.26914E-01	8.47964E-01	1.08080E-01			50	95	355	588	17	14	3	3			4.546	2.460	2.590	1.506	2.045	2.336
388	1			hypertension								isosorbide dinitrate	13,961	6.24699E-02	8.01923E-11	8.05413E-58	0.00000E00	3.81853E-06	7.00056E-08					1.09813E-01	3.29297E-10	7.25175E-57	0.00000E00	1.21818E-05	2.92477E-07					22	103	431	1,767	29	27					2.000	2.667	3.144	4.526	3.489	4.506
389												sofosbuvir	40,278	8.34538E-19	5.69181E-06	4.05926E-10	1.85037E-06	2.21099E-03	9.15930E-01	4.35953E-01	1.00000E00	5.16509E-02	1.63172E-01	9.00109E-18	1.54867E-05	1.42342E-09	3.60476E-06	4.96393E-03	9.72328E-01	5.84120E-01	1.00000E00	1.18261E-01	2.56119E-01	110	204	383	1,660	50	23	4	1	2	1	10.002	5.282	2.794	4.252	6.016	3.838
390												chlorphenamine	21,870	5.08807E-05	5.38628E-08	1.29919E-32	5.10635E-15	2.29815E-04	5.67424E-01	7.90451E-01	1.00000E00			1.68118E-04	1.77889E-07	8.36439E-32	1.31376E-14	5.91575E-04	6.57729E-01	8.89122E-01	1.00000E00			44	132	501	1,028	34	14	4	1			4.001	3.418	3.655	2.633	4.091	2.336
391												nadroparin	6,112	3.39075E-16	7.33126E-27	7.76450E-01	1.41158E-310	1.58223E-24	1.65360E-24					3.16051E-15	5.49298E-26	8.36056E-01	1.61734E-309	1.58542E-23	1.89260E-23					36	89	81	960	41	36					3.273	2.305	0.591	2.459	4.933	6.008
392												guaiazulen	5,485	8.15600E-11	9.12564E-15	3.48648E-13	2.18592E-94	1.39770E-07	4.53440E-03					4.96595E-10	4.49125E-14	1.40103E-12	1.24962E-93	5.19097E-07	9.88137E-03					27	63	139	546	19	9					2.455	1.631	1.014	1.398	2.286	1.502
393												ampicillin and beta-lactamase inhibitor	4,874	8.24423E-01	2.37551E-14	6.12523E-17	1.06087E-165	2.91853E-01	3.59664E-01	9.87219E-03	2.32401E-02			8.91109E-01	1.14664E-13	2.79427E-16	8.19597E-165	3.79893E-01	4.52737E-01	2.89114E-02	8.40217E-02			4	58	139	638	6	4	4	2			0.364	1.502	1.014	1.634	0.722	0.668
394												ampicillin, combinations	4,764	1.00000E00	3.59071E-12	7.97393E-18	4.26452E-170	1.96688E-01	3.50101E-01	9.14082E-03	2.22790E-02			1.00000E00	1.58814E-11	3.67968E-17	3.36188E-169	2.72407E-01	4.42335E-01	2.71549E-02	8.34267E-02			4	53	139	637	6	4	4	2			0.364	1.372	1.014	1.632	0.722	0.668
395												interferon alfa-2b	5,121	1.06154E-13	1.67052E-14	5.14158E-05	5.68844E-13	1.28585E-01	1.00000E00	1.94253E-03	2.17201E-01			8.26251E-13	8.10243E-14	1.29622E-04	1.38697E-12	1.91403E-01	1.00000E00	6.86583E-03	3.46519E-01			30	60	101	292	7	2	5	1			2.728	1.554	0.737	0.748	0.842	0.334
396												phenylephrine	16,408	6.59803E-02	1.34785E-01	4.63631E-51	3.64276E-158	1.95474E-04	4.45368E-06	5.36994E-01	5.43892E-01			1.14781E-01	1.91813E-01	3.84220E-50	2.72100E-157	5.11108E-04	1.50146E-05	6.72449E-01	6.58970E-01			25	71	462	1,347	28	26	1	1			2.273	1.838	3.370	3.450	3.369	4.339
397	1				renal disorders (excl nephropathies)							diazepam	84,522	1.61623E-04	9.56041E-02	1.23152E-191	2.61456E-33	5.09219E-04	1.39132E-04	5.03759E-01	2.01898E-01			4.97048E-04	1.42519E-01	3.00967E-190	9.09879E-33	1.25663E-03	3.93150E-04	6.45441E-01	3.29487E-01			54	336	2,182	3,775	96	76	11	1			4.910	8.700	15.918	9.669	11.551	12.684
398												docusate sodium, incl. combinations	4,499	8.29885E-03	4.99325E-05	7.77869E-29	3.94141E-66	5.95232E-01	1.00000E00	1.76042E-01	1.93563E-01			1.82140E-02	1.23783E-04	4.72842E-28	1.87964E-65	6.69343E-01	1.00000E00	2.91625E-01	3.26261E-01			11	35	160	422	2	2	2	1			1.000	0.906	1.167	1.081	0.241	0.334
399	3		nephropathies	hypertension	renal disorders (excl nephropathies)							carbamazepine	99,734	4.29232E-04	1.24100E-03	1.44036E-42	1.98981E-05	3.93059E-01	7.88218E-01	1.00000E00	1.01430E-01		3.57464E-01	1.22060E-03	2.60662E-03	1.09167E-41	3.67015E-05	4.78270E-01	8.50002E-01	1.00000E00	2.11875E-01		4.25734E-01	69	424	1,797	3,912	85	58	16	1		1	6.274	10.979	13.110	10.020	10.227	9.680
400	3		nephropathies		renal disorders (excl nephropathies)	renal tubular disorder						oxacillin	1,030	2.60257E-15	1.47204E-26	2.52613E-02	2.12835E-83	9.35386E-29	1.41616E-30					2.27161E-14	1.09072E-25	4.35884E-02	1.13289E-82	1.17356E-27	2.07399E-29					17	39	22	201	25	24					1.546	1.010	0.160	0.515	3.008	4.005
401	3		nephropathies	hypertension	renal disorders (excl nephropathies)							anagrelide	2,339	1.19476E-29	4.26895E-29	8.70956E-04	2.36564E-30	1.00000E00		7.58640E-03	5.79273E-03			2.37380E-28	3.36159E-28	1.89976E-03	7.97593E-30	1.00000E00		2.32121E-02	2.95933E-02			36	58	50	208	1		3	2			3.273	1.502	0.365	0.533	0.120
402												gusperimus	92	4.19856E-03	1.24281E-06	1.26287E-03	1.04123E-36	5.66801E-05	2.15488E-05	1.53749E-02	4.38862E-03			9.89052E-03	3.57018E-06	2.70535E-03	3.78933E-36	1.57879E-04	6.73620E-05	4.13357E-02	2.37086E-02			2	6	6	43	3	3	1	1			0.182	0.155	0.044	0.110	0.361	0.501
403												oxazepam	15,658	1.65542E-03	2.73346E-18	1.56697E-08	4.75591E-99	1.58050E-12	1.96405E-06	3.43401E-01				4.20821E-03	1.55931E-17	5.01055E-08	2.77154E-98	8.93821E-12	7.05815E-06	4.88022E-01				30	134	286	1,134	44	26	4				2.728	3.470	2.086	2.905	5.294	4.339
404	2	glomerulonephritis and nephrotic syndrome	nephropathies									probenecid	1,198	8.10391E-08	5.95537E-16	9.47885E-02	4.94274E-85	4.87763E-09	7.25943E-05	1.82720E-01				3.84808E-07	3.06625E-15	1.42689E-01	2.67303E-84	2.11695E-08	2.13549E-04	2.99660E-01				11	30	22	219	11	6	1				1.000	0.777	0.160	0.561	1.324	1.001
405	1			hypertension								nicorandil	9,490	8.78963E-05	1.52513E-14	2.94466E-01	3.53143E-275	2.90361E-07	4.36793E-05	1.00000E00	3.64849E-01			2.80599E-04	7.43315E-14	3.79778E-01	3.65862E-274	1.03710E-06	1.31909E-04	1.00000E00	4.92756E-01			24	88	110	1,164	25	17	1	1			2.182	2.279	0.802	2.981	3.008	2.837
406												cloxacillin	1,415	1.23844E-27	1.20550E-51	2.38481E-01	1.52665E-114	2.94058E-16	3.74350E-12					2.10117E-26	1.60308E-50	3.18195E-01	9.66757E-114	2.02318E-15	2.28639E-11					29	68	23	277	18	13					2.637	1.761	0.168	0.709	2.166	2.170
407	1			hypertension								terazosin	13,548	9.99999E-01	1.90371E-04	1.11027E-78	7.64821E-202	6.82701E-05	4.85593E-07	1.00000E00				1.00000E00	4.49194E-04	1.24257E-77	6.69280E-201	1.87711E-04	1.88495E-06	1.00000E00				13	77	472	1,286	26	25	2				1.182	1.994	3.443	3.294	3.128	4.172
408												manidipine	1,636	1.67665E-06	9.48190E-10	1.41263E-10	4.82396E-58	9.76688E-07	5.57844E-06					6.64501E-06	3.66853E-09	5.07233E-10	2.15247E-57	3.29164E-06	1.85313E-05					11	26	56	216	10	8					1.000	0.673	0.409	0.553	1.203	1.335
409												clonazepam	124,778	2.43401E-09	7.22345E-01	2.26979E-199	2.59973E-11	2.83884E-01	4.71032E-01	9.12769E-01	3.61033E-02			1.32684E-08	7.84886E-01	5.78314E-198	6.06528E-11	3.71366E-01	5.65740E-01	1.00000E00	1.08080E-01			67	460	2,934	5,022	108	76	20	1			6.092	11.911	21.404	12.863	12.995	12.684
410												pyridoxal phosphate	2,842	4.98345E-29	9.25291E-20	1.82377E-05	4.45998E-16	2.92854E-01	6.76841E-01	8.37503E-02				9.29013E-28	5.57953E-19	4.73917E-05	1.17886E-15	3.80864E-01	7.51923E-01	1.65882E-01				38	51	65	195	4	2	2				3.455	1.321	0.474	0.499	0.481	0.334
411	1			hypertension								dicycloverine	14,836	5.45056E-02	6.32284E-01	4.83681E-66	1.39949E-40	1.16703E-05	6.64125E-08	7.43262E-01	5.08239E-01			9.76317E-02	6.98748E-01	4.78685E-65	5.21244E-40	3.54863E-05	2.78320E-07	8.47670E-01	6.28611E-01			23	57	470	875	29	28	3	1			2.091	1.476	3.429	2.241	3.489	4.673
412												valsartan and amlodipine	11,125	1.71380E-09	3.38727E-08	2.14607E-222	2.38018E-80	4.93979E-01	5.43995E-01					9.51410E-09	1.13172E-07	6.34549E-221	1.24247E-79	5.75731E-01	6.36531E-01					37	80	661	835	6	4					3.364	2.072	4.822	2.139	0.722	0.668
413	1				renal disorders (excl nephropathies)							bezafibrate	3,687	2.17494E-11	2.56081E-24	1.64547E-01	6.93470E-89	8.03623E-04	5.48048E-03	4.62623E-01				1.35709E-10	1.77314E-23	2.32227E-01	3.85832E-88	1.92586E-03	1.16631E-02	6.04416E-01				23	65	57	417	10	7	1				2.091	1.683	0.416	1.068	1.203	1.168
414												brotizolam	12,338	5.65452E-07	2.06128E-12	6.27196E-08	5.19404E-132	8.70887E-01	7.00627E-01	1.94570E-02				2.43952E-06	9.21836E-12	1.93824E-07	3.52881E-131	9.19543E-01	7.74557E-01	5.08112E-02				34	99	231	1,046	10	5	6				3.091	2.564	1.685	2.679	1.203	0.834
415	1			hypertension								budesonide	100,797	9.96500E-07	2.99556E-09	6.24564E-122	1.05986E-01	2.11992E-01	5.93108E-01	1.77674E-01	1.00000E00		3.60501E-01	4.11124E-06	1.11185E-08	1.03161E-120	1.36910E-01	2.89044E-01	6.81699E-01	2.93735E-01	1.00000E00		4.25734E-01	58	258	2,217	3,600	67	52	11	4		1	5.274	6.681	16.174	9.221	8.062	8.678
416	4	glomerulonephritis and nephrotic syndrome	nephropathies	hypertension	renal disorders (excl nephropathies)							mannitol	4,290	2.24609E-01	5.66787E-15	5.87655E-01	0.00000E00	2.40219E-13	6.40314E-09	5.14535E-01	1.85462E-01			3.25802E-01	2.81710E-14	6.66715E-01	0.00000E00	1.42887E-12	3.02815E-08	6.54553E-01	3.16971E-01			7	55	59	1,393	24	16	1	1			0.636	1.424	0.430	3.568	2.888	2.670
417												rifabutin	1,750	1.09827E-01	9.57207E-32	1.05863E-02	1.58038E-59	1.98295E-28	1.37249E-14	1.42011E-17	3.30287E-03	1.56563E-02		1.79285E-01	8.00863E-31	1.95484E-02	7.18208E-59	2.46712E-27	9.78711E-14	2.70811E-16	1.91685E-02	5.21494E-02		4	54	11	227	29	16	13	2	1		0.364	1.398	0.080	0.581	3.489	2.670
418												carbazochrome	2,687	2.03280E-11	4.77566E-20	3.42050E-03	9.44649E-63	4.72326E-01	6.66606E-01	7.61227E-02				1.27366E-10	2.91475E-19	6.86105E-03	4.37386E-62	5.56544E-01	7.45106E-01	1.54987E-01				20	50	53	299	3	2	2				1.819	1.295	0.387	0.766	0.361	0.334
419	2			hypertension	renal disorders (excl nephropathies)							venlafaxine	101,290	2.80143E-06	1.68265E-02	3.24533E-293	8.66290E-10	6.92352E-01	2.86243E-01	8.82344E-02	1.02776E-01			1.08465E-05	2.96382E-02	1.36361E-291	1.92004E-09	7.61465E-01	3.75590E-01	1.72678E-01	2.12796E-01			60	322	2,808	4,085	75	65	10	1			5.456	8.338	20.485	10.463	9.024	10.848
420												nelfinavir	4,438	1.86158E-08	5.53655E-19	3.48070E-07	1.16436E-33	1.68807E-01	1.00000E00	4.01076E-02				9.46462E-08	3.26023E-18	1.02917E-06	4.06774E-33	2.40256E-01	1.00000E00	9.08515E-02				21	63	99	335	6	2	3				1.909	1.631	0.722	0.858	0.722	0.334
421												carbocisteine	10,045	1.02058E-21	3.70831E-35	1.88359E-02	2.64753E-50	1.66202E-03	2.88875E-01	7.78006E-03				1.29502E-20	3.26592E-34	3.33669E-02	1.09968E-49	3.82931E-03	3.78315E-01	2.36283E-02				54	133	103	681	18	8	6				4.910	3.444	0.751	1.744	2.166	1.335
422	3	glomerulonephritis and nephrotic syndrome	nephropathies		renal disorders (excl nephropathies)							ticlopidine	6,562	7.72068E-07	2.79962E-13	1.83895E-05	1.23576E-116	1.82715E-01	1.00000E00	1.00532E-01				3.23840E-06	1.30736E-12	4.77171E-05	7.93707E-116	2.56385E-01	1.00000E00	1.89508E-01				23	67	126	662	8	3	3				2.091	1.735	0.919	1.696	0.963	0.501
423												emtricitabine, tenofovir disoproxil and efavirenz	5,884	1.47669E-01	1.21439E-49	2.47701E-06	3.15557E-30	3.33199E-46	3.80133E-16	7.78052E-05	2.45255E-01	5.16842E-02		2.30352E-01	1.56314E-48	6.93854E-06	1.05996E-29	6.72251E-45	2.94171E-15	3.75295E-04	3.76976E-01	1.18261E-01		10	120	38	399	61	27	7	1	1		0.909	3.107	0.277	1.022	7.340	4.506
424	4			hypertension	renal disorders (excl nephropathies)	renal tubular necrosis	renal tubular necrosis					belatacept	1,921	7.55412E-06	3.22015E-17	1.60582E-05	8.77681E-213	5.46725E-21	1.52414E-21	5.43356E-08	9.58558E-12			2.77536E-05	1.77639E-16	4.19404E-05	7.88455E-212	4.61164E-20	1.49344E-20	4.20332E-07	2.37117E-10			11	39	6	444	24	22	7	7			1.000	1.010	0.044	1.137	2.888	3.672
425	2			hypertension	renal disorders (excl nephropathies)							peginterferon alfa-2b	35,534	2.48462E-29	1.03018E-11	1.51663E-02	2.08916E-122	1.78035E-07	2.22042E-03	5.40310E-01				4.80997E-28	4.44861E-11	2.72697E-02	1.36451E-121	6.56312E-07	5.09126E-03	6.74360E-01				123	213	406	2,215	59	35	4				11.184	5.515	2.962	5.673	7.099	5.841
426												salbutamol and sodium cromoglicate	35,014	9.51439E-02	9.64499E-01	4.03444E-73	7.45664E-105	1.59726E-04	2.15638E-05	1.00000E00	6.85947E-01			1.59276E-01	1.00000E00	4.35247E-72	4.52080E-104	4.21327E-04	6.73620E-05	1.00000E00	7.90184E-01			26	126	881	2,116	49	41	5	2			2.364	3.263	6.427	5.420	5.896	6.842
427	2			hypertension	renal disorders (excl nephropathies)							olanzapine	70,446	6.61011E-07	1.70864E-08	0.00000E00	3.15433E-11	7.86304E-01	8.10715E-01	4.67000E-01				2.83559E-06	5.87490E-08	0.00000E00	7.34019E-11	8.42751E-01	8.69444E-01	6.06567E-01				34	350	2,417	2,920	57	41	14				3.091	9.063	17.633	7.479	6.858	6.842
428												alginic acid	4,294	2.36373E-07	1.14152E-16	6.75392E-04	1.28275E-83	4.87863E-05	7.39370E-01	5.14862E-01				1.04978E-06	6.08002E-16	1.49222E-03	6.84133E-83	1.37690E-04	8.07134E-01	6.54553E-01				19	58	82	447	13	1	1				1.728	1.502	0.598	1.145	1.564	0.167
429	2			hypertension	renal disorders (excl nephropathies)							itraconazole	11,519	7.93597E-03	9.14065E-22	1.44098E-03	8.09406E-224	1.15521E-03	4.45918E-02	7.21179E-01				1.74430E-02	5.92078E-21	3.06225E-03	7.41910E-223	2.71610E-03	7.64912E-02	8.34085E-01				22	117	188	1,205	20	12	2				2.000	3.030	1.372	3.086	2.406	2.003
430												antibiotics	16,321	1.41269E-01	2.63864E-11	1.79746E-21	2.50824E-120	1.32314E-05	1.18436E-08	1.00000E00				2.23601E-01	1.11545E-10	9.17892E-21	1.61868E-119	4.00699E-05	5.43133E-08	1.00000E00				23	117	361	1,235	31	31	2				2.091	3.030	2.634	3.163	3.730	5.174
431	1			hypertension								exemestane	14,908	7.16859E-02	3.39304E-01	3.33433E-79	6.77231E-45	1.86044E-01	3.48319E-02	1.27889E-05				1.23610E-01	4.25560E-01	3.78470E-78	2.66555E-44	2.60078E-01	6.14521E-02	7.08573E-05				23	61	503	898	16	15	12				2.091	1.580	3.670	2.300	1.925	2.503
432	1				renal disorders (excl nephropathies)							polymyxin b	4,573	3.51928E-05	1.73483E-07	3.63506E-09	1.54648E-21	3.77308E-03	1.18768E-01	5.37139E-01	1.96412E-01			1.18091E-04	5.42606E-07	1.20248E-08	4.57515E-21	8.12872E-03	1.77177E-01	6.72449E-01	3.28519E-01			16	42	109	302	10	5	1	1			1.455	1.088	0.795	0.774	1.203	0.834
433												montelukast	89,288	1.57357E-01	5.36740E-02	4.16489E-73	3.20995E-01	4.66851E-02	4.66835E-02	6.90447E-02	1.00000E00			2.42954E-01	8.49979E-02	4.47306E-72	3.77051E-01	7.84036E-02	7.99784E-02	1.45919E-01	1.00000E00			106	289	1,806	3,218	53	36	8	4			9.638	7.483	13.175	8.242	6.377	6.008
434												sofosbuvir and ledipasvir	18,874	2.97272E-17	9.23565E-09	6.50887E-01	2.99216E-02	1.57167E-03	4.39573E-01	7.76896E-01		1.56612E-01	8.00075E-02	2.91481E-16	3.25926E-08	7.26748E-01	4.23603E-02	3.63237E-03	5.35988E-01	8.77486E-01		2.78193E-01	1.52630E-01	67	121	250	636	28	13	2		1	1	6.092	3.133	1.824	1.629	3.369	2.170
435												magnesium silicate	5,670	2.91932E-03	1.15310E-06	4.60095E-03	4.19442E-48	5.23114E-14	1.38635E-06	7.21198E-02	2.37489E-01			7.08709E-03	3.33155E-06	9.01003E-03	1.70552E-47	3.17483E-13	5.08951E-06	1.50863E-01	3.68383E-01			14	46	98	444	28	15	3	1			1.273	1.191	0.715	1.137	3.369	2.503
436	3		nephropathies	hypertension	renal disorders (excl nephropathies)							cefdinir	5,826	5.27650E-06	4.83093E-21	3.77582E-16	4.98760E-26	1.00987E-01	7.78565E-01	6.25235E-01				1.97216E-05	3.05169E-20	1.67775E-15	1.58106E-25	1.54773E-01	8.40924E-01	7.44112E-01				20	77	155	381	8	2	1				1.819	1.994	1.131	0.976	0.963	0.334
437	1			hypertension								fluticasone	218,063	9.91427E-06	4.15663E-26	5.08219E-144	2.44974E-05	5.87507E-01	7.06783E-03	4.79085E-09	1.71355E-02			3.57292E-05	3.03510E-25	9.36296E-143	4.49702E-05	6.62015E-01	1.46520E-02	4.31703E-08	6.94285E-02			162	515	4,236	8,365	177	153	7	3			14.730	13.335	30.903	21.425	21.297	25.534
438												theophylline	18,141	2.97647E-01	9.91614E-09	5.76700E-34	2.95887E-69	4.57190E-03	3.45696E-01	1.36360E-01				4.10079E-01	3.48715E-08	3.81546E-33	1.44942E-68	9.75121E-03	4.37989E-01	2.39433E-01				23	117	440	1,155	26	13	6				2.091	3.030	3.210	2.958	3.128	2.170
439												ferrous gluconate	4,574	9.30040E-03	3.53837E-07	4.87737E-04	4.77289E-77	9.88160E-02	1.63077E-02	1.80538E-01		4.04111E-02		2.00051E-02	1.07327E-06	1.09581E-03	2.44893E-76	1.52476E-01	3.07632E-02	2.96675E-01		1.04769E-01		11	41	87	451	7	7	2		1		1.000	1.062	0.635	1.155	0.842	1.168
440	1			hypertension								nortriptyline	15,016	3.54169E-05	1.65400E-05	3.73752E-73	6.56525E-18	4.63125E-01	8.03523E-02	5.29711E-01				1.18580E-04	4.30212E-05	4.05039E-72	1.79863E-17	5.47030E-01	1.27256E-01	6.67224E-01				34	89	491	760	14	14	1				3.091	2.305	3.582	1.947	1.685	2.336
441												povidone-iodine	4,792	1.46708E-08	1.78164E-36	4.02968E-04	7.41234E-41	8.96507E-16	5.23572E-06					7.50948E-08	1.63358E-35	9.12201E-04	2.77219E-40	5.89641E-15	1.74781E-05					22	92	91	375	28	13					2.000	2.382	0.664	0.960	3.369	2.170
442	3		nephropathies	hypertension	renal disorders (excl nephropathies)							letrozole	23,304	4.10622E-03	5.12741E-01	4.15979E-87	2.05552E-61	5.87444E-02	5.09862E-02	6.08613E-05				9.68811E-03	5.86657E-01	5.16202E-86	9.45260E-61	9.57483E-02	8.60511E-02	3.04307E-04				39	78	698	1,368	10	6	14				3.546	2.020	5.092	3.504	1.203	1.001
443												enalapril and diuretics	2,728	2.51676E-03	5.04365E-06	4.79529E-15	1.89801E-106	2.51842E-06	6.75167E-07					6.23001E-03	1.37604E-05	2.04354E-14	1.16114E-105	8.24561E-06	2.56150E-06					9	27	90	378	12	11					0.818	0.699	0.657	0.968	1.444	1.836
444												insulin (beef)	3,136	2.65440E-01	7.94958E-12	8.05768E-32	4.15335E-164	5.04867E-05	2.54787E-06					3.73546E-01	3.48532E-11	5.15993E-31	3.19053E-163	1.42220E-04	8.99014E-06					5	41	134	498	11	11					0.455	1.062	0.978	1.276	1.324	1.836
445	2		nephropathies		renal disorders (excl nephropathies)							erythromycin	13,503	1.45649E-02	4.23440E-07	4.38406E-19	9.44206E-77	2.77751E-04	3.49499E-04	1.00000E00				3.02518E-02	1.27153E-06	2.08330E-18	4.83548E-76	7.04043E-04	9.20730E-04	1.00000E00				24	88	303	949	24	19	2				2.182	2.279	2.210	2.431	2.888	3.171
446												lovastatin	24,503	1.62688E-01	1.23319E-02	2.83269E-82	1.08860E-110	1.00000E00	4.99496E-01	8.04782E-01	1.00000E00			2.49653E-01	2.22484E-02	3.34202E-81	6.78243E-110	1.00000E00	5.95200E-01	9.03299E-01	1.00000E00			18	113	709	1,627	19	16	3	1			1.637	2.926	5.172	4.167	2.286	2.670
447	1			hypertension								colesevelam	7,812	4.03120E-15	9.93654E-05	3.52679E-04	9.17601E-04	1.00000E00	4.64802E-01	1.60892E-09			3.39091E-02	3.47835E-14	2.39814E-04	8.05211E-04	1.50558E-03	1.00000E00	5.60726E-01	1.56605E-08			9.77843E-02	39	51	138	343	6	6	13			1	3.546	1.321	1.007	0.879	0.722	1.001
448	3		nephropathies	hypertension	renal disorders (excl nephropathies)							clofarabine	4,824	3.61124E-01	9.87350E-41	5.02102E-06	1.67356E-267	3.09062E-25	3.03927E-16					4.80438E-01	1.04899E-39	1.38222E-05	1.69488E-266	3.22678E-24	2.37902E-15					7	98	101	789	38	25					0.636	2.538	0.737	2.021	4.572	4.172
449	2			hypertension	renal disorders (excl nephropathies)							temsirolimus	6,108	8.55938E-07	6.89627E-02	3.00825E-10	9.06904E-174	1.59044E-01	2.43290E-02	1.00000E00				3.55073E-06	1.06276E-01	1.06737E-09	7.29841E-173	2.27663E-01	4.40640E-02	1.00000E00				22	31	140	742	8	8	1				2.000	0.803	1.021	1.900	0.963	1.335
450	2			hypertension	renal disorders (excl nephropathies)							valaciclovir	150,060	3.03183E-09	5.63624E-03	4.86145E-02	3.30120E-136	2.80182E-07	1.48826E-04	2.07181E-02		1.00000E00		1.62921E-08	1.08614E-02	7.84581E-02	2.27136E-135	1.00314E-06	4.19670E-04	5.35924E-02		1.00000E00		87	481	2,018	7,388	176	121	14		1		7.911	12.455	14.722	18.923	21.177	20.194
451	2		nephropathies		renal disorders (excl nephropathies)							irbesartan and diuretics	11,138	1.36335E-01	3.84070E-16	1.01334E-72	6.56780E-278	1.41439E-23	2.57417E-26					2.17847E-01	2.00315E-15	1.08346E-71	6.91024E-277	1.37122E-22	3.18729E-25					6	102	405	1,285	52	48					0.546	2.641	2.955	3.291	6.257	8.011
452												biotin	19,619	2.45286E-03	6.50130E-02	1.30539E-23	6.24364E-94	6.99794E-01	1.00000E00	7.78971E-01	6.08901E-01			6.08180E-03	1.00886E-01	7.02563E-23	3.55428E-93	7.66538E-01	1.00000E00	8.78619E-01	7.22685E-01			35	87	426	1,321	13	11	2	1			3.182	2.253	3.108	3.383	1.564	1.836
453												nicotinamide	22,058	4.48886E-02	2.85879E-02	2.97686E-36	1.18742E-23	1.00000E00	3.16186E-01	1.00000E00	2.84304E-01			8.19044E-02	4.79170E-02	2.05463E-35	3.62390E-23	1.00000E00	4.07422E-01	1.00000E00	4.11147E-01			33	100	518	1,103	17	16	3	2			3.001	2.589	3.779	2.825	2.045	2.670
454	1			hypertension								dexchlorpheniramine	9,128	1.25748E-10	1.83301E-07	2.99875E-19	1.34424E-90	2.11176E-02	3.71426E-01					7.53489E-10	5.70649E-07	1.44217E-18	7.54115E-90	3.88283E-02	4.64538E-01					35	67	226	754	14	7					3.182	1.735	1.649	1.931	1.685	1.168
455	1				renal disorders (excl nephropathies)							nevirapine	13,621	6.98794E-07	3.00688E-56	8.78116E-07	2.38549E-04	3.69326E-15	1.77760E-06	8.28829E-02	4.78788E-01			2.95568E-06	4.53972E-55	2.53384E-06	4.08251E-04	2.35643E-14	6.42199E-06	1.64961E-01	6.04920E-01			36	196	114	582	45	24	5	1			3.273	5.075	0.832	1.491	5.415	4.005
456												phytomenadione	8,225	1.20574E-01	3.01331E-05	9.48061E-03	1.94560E-110	2.61805E-03	1.02491E-03	1.36261E-02	3.25218E-01			1.95350E-01	7.63980E-05	1.77114E-02	1.20940E-109	5.78218E-03	2.51066E-03	3.72446E-02	4.53568E-01			13	55	133	751	15	13	5	1			1.182	1.424	0.970	1.924	1.805	2.170
457												troglitazone	273		9.34142E-07	9.57459E-04	3.75211E-41	1.96689E-02	1.06275E-02	1.02088E-03	8.39612E-05				2.71849E-06	2.07710E-03	1.41502E-40	3.64339E-02	2.12864E-02	3.87557E-03	9.39566E-04				9	11	73	2	2	2	2				0.233	0.080	0.187	0.241	0.334
458												macrogol	80,693	4.08838E-01	3.46829E-01	1.08111E-06	1.92113E-123	4.07526E-08	2.38788E-09	4.12356E-01	1.97275E-01			5.30200E-01	4.31494E-01	3.10091E-06	1.26086E-122	1.58447E-07	1.16989E-08	5.62616E-01	3.28791E-01			75	276	1,198	4,297	111	91	10	1			6.819	7.147	8.740	11.006	13.356	15.187
459												mecobalamin	8,758	5.96106E-17	6.38081E-26	2.37181E-03	3.49358E-126	3.12196E-02	8.22011E-01					5.77000E-16	4.62551E-25	4.90119E-03	2.32676E-125	5.48363E-02	8.80864E-01					44	107	146	820	13	5					4.001	2.771	1.065	2.100	1.564	0.834
460												panipenem and betamipron	925		9.43625E-08	6.43671E-04	4.05895E-109	1.09618E-12	2.01390E-03	1.09287E-02					3.02683E-07	1.42608E-03	2.51153E-108	6.24654E-12	4.66485E-03	3.14439E-02					17	25	220	13	4	2					0.440	0.182	0.563	1.564	0.668
461	1		nephropathies									neomycin	6,752	1.22013E-04	2.19985E-06	2.99183E-08	7.02012E-24	3.11769E-03	1.66336E-04	1.00000E00	2.75951E-01			3.81448E-04	6.19538E-06	9.40345E-08	2.14976E-23	6.79519E-03	4.61404E-04	1.00000E00	4.02786E-01			19	51	143	418	13	13	1	1			1.728	1.321	1.043	1.071	1.564	2.170
462												vildagliptin	5,900	6.35991E-03	2.73261E-09	1.77617E-15	1.71542E-116	6.93608E-06	1.03057E-05					1.42485E-02	1.01990E-08	7.70640E-15	1.09917E-115	2.15293E-05	3.32614E-05					14	54	154	619	17	14					1.273	1.398	1.123	1.585	2.045	2.336
463	2			hypertension	renal disorders (excl nephropathies)							adalimumab	416,128	1.46370E-01	2.17479E-84	4.39591E-143	0.00000E00	1.89171E-88	5.91532E-59	1.83341E-18	1.29201E-04	1.89141E-01	9.67868E-03	2.29272E-01	4.45611E-83	7.97592E-142	0.00000E00	6.41892E-87	1.75145E-57	3.75850E-17	1.32009E-03	3.20675E-01	3.83517E-02	400	830	3,642	7,842	43	37	11	5	1	6	36.370	21.492	26.569	20.086	5.174	6.175
464												ephedrine	2,268	3.05236E-01	1.27818E-02	9.11044E-06	7.68628E-103	9.57636E-05	9.88303E-03	5.67439E-02	5.45850E-03			4.17487E-01	2.30187E-02	2.42709E-05	4.57791E-102	2.59483E-04	1.99418E-02	1.23422E-01	2.81922E-02			4	16	56	336	9	5	2	2			0.364	0.414	0.409	0.861	1.083	0.834
465	2			hypertension	renal disorders (excl nephropathies)							corticotropin	5,662	3.33092E-11	3.12609E-05	2.04391E-23	1.14163E-56	4.85517E-02	1.00000E00					2.06135E-10	7.88592E-05	1.09267E-22	5.01945E-56	8.10825E-02	1.00000E00					28	42	172	467	9	3					2.546	1.088	1.255	1.196	1.083	0.501
466	5	glomerulonephritis and nephrotic syndrome	nephropathies		renal disorders (excl nephropathies)	renal tubular disorder, renal tubular necrosis	renal tubular necrosis					enfuvirtide	4,214	7.93913E-07	2.39974E-27	3.98366E-02	7.50080E-54	2.68085E-15	5.00338E-09	3.52802E-02				3.31163E-06	1.81837E-26	6.55730E-02	3.21939E-53	1.71781E-14	2.38273E-08	8.24209E-02				18	74	39	376	26	16	3				1.637	1.916	0.285	0.963	3.128	2.670
467	2			hypertension	renal disorders (excl nephropathies)							phenytoin	39,188	4.30807E-01	1.48991E-06	7.10038E-22	9.35506E-20	1.92560E-03	1.52507E-04	6.96035E-01	7.12180E-01			5.55050E-01	4.24359E-06	3.67287E-21	2.67401E-19	4.37582E-03	4.27395E-04	8.15356E-01	8.08514E-01			35	203	733	1,787	49	42	5	2			3.182	5.256	5.347	4.577	5.896	7.009
468												dobutamine	5,149	8.26112E-01	2.79999E-04	1.58105E-03	0.00000E00	1.62491E-12	7.70583E-13	2.15487E-01	2.57158E-02			8.91673E-01	6.44029E-04	3.33916E-03	0.00000E00	9.15465E-12	4.95063E-12	3.39807E-01	9.08755E-02			4	36	93	1,234	25	22	2	2			0.364	0.932	0.678	3.161	3.008	3.672
469	1			hypertension								omega-3-triglycerides incl. other esters and acids	111,663	2.28118E-09	6.17998E-05	8.41001E-138	1.59966E-45	1.77617E-01	6.11436E-01	3.44584E-03	7.47785E-02			1.25257E-08	1.51704E-04	1.50313E-136	6.34234E-45	2.50882E-01	6.96775E-01	1.15954E-02	1.73132E-01			57	327	2,468	5,009	74	58	7	1			5.183	8.467	18.005	12.830	8.904	9.680
470	2			hypertension	renal disorders (excl nephropathies)							daptomycin	7,827	1.30890E-05	8.89137E-36	2.38951E-05	5.70513E-138	7.66982E-20	7.99048E-25	1.00000E00				4.63953E-05	7.93505E-35	6.14703E-05	3.95556E-137	6.18975E-19	9.22291E-24	1.00000E00				23	117	61	788	40	40	1				2.091	3.030	0.445	2.018	4.813	6.676
471												retinol	34,478	9.20065E-02	5.90078E-01	1.86968E-39	2.55461E-45	8.88993E-07	3.36995E-08	6.73942E-01				1.55056E-01	6.60466E-01	1.35693E-38	1.00842E-44	3.00967E-06	1.45249E-07	7.95155E-01				46	131	745	1,786	56	48	4				4.183	3.392	5.435	4.574	6.738	8.011
472	2			hypertension	renal disorders (excl nephropathies)							doxercalciferol	1,558	1.05202E-06	7.36146E-09	2.33443E-11	6.04355E-83	3.43236E-01	2.19027E-01					4.32849E-06	2.62554E-08	8.70865E-11	3.21056E-82	4.30270E-01	2.99814E-01					11	24	56	248	2	2					1.000	0.621	0.409	0.635	0.241	0.334
473	3		nephropathies	hypertension	renal disorders (excl nephropathies)							etodolac	9,330	3.56873E-07	7.00375E-13	2.44526E-35	6.05544E-49	4.56875E-01	3.80129E-01					1.56651E-06	3.21085E-12	1.64969E-34	2.48089E-48	5.41361E-01	4.73684E-01					29	83	278	640	9	7					2.637	2.149	2.028	1.639	1.083	1.168
474												voglibose	5,987	1.15736E-10	5.33574E-30	4.09470E-03	1.44909E-158	5.80313E-02	1.00000E00					6.96258E-10	4.28566E-29	8.11150E-03	1.08843E-157	9.46894E-02	1.00000E00					28	93	103	706	9	3					2.546	2.408	0.751	1.808	1.083	0.501
475	1			hypertension								atracurium	2,219	9.15358E-03	1.06533E-01	2.94098E-05	1.50433E-88	5.84781E-11	4.85860E-13	6.00706E-04				1.98919E-02	1.55918E-01	7.51723E-05	8.33547E-88	2.99000E-10	3.13621E-12	2.35684E-03				7	13	53	310	16	16	4				0.636	0.337	0.387	0.794	1.925	2.670
476												vidarabine	824	2.52438E-04	9.07618E-12	8.65134E-04	4.05843E-101	3.98223E-07	1.17534E-02					7.41598E-04	3.95336E-11	1.89051E-03	2.38565E-100	1.40555E-06	2.31666E-02					6	21	23	200	8	3					0.546	0.544	0.168	0.512	0.963	0.501
477	1				renal disorders (excl nephropathies)							tobramycin	14,743	5.19407E-01	2.25404E-19	1.33828E-01	2.55303E-103	1.67468E-49	6.95145E-52	3.22008E-01	1.57403E-01			6.36094E-01	1.33514E-18	1.93200E-01	1.52730E-102	3.62363E-48	1.82074E-50	4.64871E-01	2.87857E-01			12	131	169	1,099	91	82	4	2			1.091	3.392	1.233	2.815	10.949	13.685
478												trandolapril and verapamil	1,791	4.00343E-02	2.43045E-08	3.55493E-19	2.72165E-35	2.55852E-12	1.05288E-08					7.44480E-02	8.22992E-08	1.69941E-18	9.70888E-35	1.43066E-11	4.87764E-08					5	25	77	185	16	11					0.455	0.647	0.562	0.474	1.925	1.836
479	1			hypertension								infliximab	144,459	3.77375E-29	4.40619E-01	4.54728E-05	3.35772E-128	8.72606E-11	4.21793E-06	4.97517E-06	3.38535E-01			7.21311E-28	5.19227E-01	1.14881E-04	2.26416E-127	4.37182E-10	1.43262E-05	2.87299E-05	4.65156E-01			304	506	1,688	3,678	51	43	5	4			27.641	13.102	12.314	9.420	6.136	7.176
480	4	glomerulonephritis and nephrotic syndrome	nephropathies	hypertension	renal disorders (excl nephropathies)							cetirizine	80,721	2.91378E-03	6.26630E-03	1.14507E-72	7.88268E-05	1.35518E-02	1.79322E-01	5.85454E-01	6.01914E-01			7.08504E-03	1.19042E-02	1.21347E-71	1.40414E-04	2.59395E-02	2.53621E-01	7.12274E-01	7.16201E-01			57	247	1,664	3,172	44	36	11	2			5.183	6.396	12.139	8.124	5.294	6.008
481	2			hypertension	renal disorders (excl nephropathies)							saquinavir	3,026	4.05464E-04	7.21990E-23	8.71615E-01	2.99464E-54	1.15052E-18	2.53713E-07	9.30897E-02				1.16530E-03	4.86495E-22	9.21642E-01	1.28941E-53	8.90016E-18	1.00745E-06	1.78311E-01				11	57	37	304	26	12	2				1.000	1.476	0.270	0.779	3.128	2.003
482												dalteparin	10,306	1.00000E00	1.04408E-07	7.20145E-19	8.51570E-206	3.54818E-05	5.53085E-02	1.00000E00				1.00000E00	3.32781E-07	3.39517E-18	7.52498E-205	1.01096E-04	9.20907E-02	1.00000E00				10	74	246	1,089	22	11	1				0.909	1.916	1.795	2.789	2.647	1.836
483	1			hypertension								ipratropium bromide	169,906	6.08251E-10	2.75332E-18	6.60482E-36	3.82838E-45	1.36248E-01	8.46460E-05	4.12212E-05	2.08724E-02			3.43992E-09	1.56620E-17	4.50671E-35	1.50903E-44	2.00250E-01	2.45816E-04	2.12587E-04	8.04100E-02			100	414	2,788	7,343	150	136	9	2			9.093	10.720	20.339	18.808	18.048	22.697
484	1			hypertension								formoterol	88,531	5.39955E-11	6.77316E-20	2.56827E-135	4.56141E-01	3.64342E-01	9.43248E-01	1.80202E-02	1.40506E-01	5.51379E-01		3.31436E-10	4.12137E-19	4.42518E-134	5.13919E-01	4.51047E-01	9.98992E-01	4.76663E-02	2.65211E-01	6.41691E-01		36	172	2,059	3,288	61	50	6	1	1		3.273	4.454	15.021	8.422	7.340	8.344
485												metformin and vildagliptin	3,119	5.92374E-03	7.44672E-06	7.86226E-15	7.15722E-67	9.54979E-06	1.54611E-05					1.34307E-02	2.00443E-05	3.31516E-14	3.44362E-66	2.91571E-05	4.88584E-05					9	29	98	336	12	10					0.818	0.751	0.715	0.861	1.444	1.669
486												simvastatin and ezetimibe	20,434	8.04298E-02	2.89689E-03	2.02622E-67	1.12121E-189	1.95925E-06	5.64832E-09	2.76456E-01				1.37386E-01	5.78802E-03	2.04760E-66	9.53380E-189	6.47161E-06	2.68049E-08	4.15952E-01				13	101	587	1,659	38	36	1				1.182	2.615	4.282	4.249	4.572	6.008
487	3	glomerulonephritis and nephrotic syndrome	nephropathies		renal disorders (excl nephropathies)							propylthiouracil	1,502	3.29497E-28	4.92766E-30	5.14191E-02	4.83320E-22	2.16051E-04	2.44654E-04					5.85343E-27	3.97379E-29	8.22088E-02	1.44090E-21	5.60981E-04	6.62463E-04					30	49	28	138	7	6					2.728	1.269	0.204	0.353	0.842	1.001
488	1			hypertension								somatropin	32,175	1.71952E-59	1.65922E-18	3.58833E-15	2.78747E-36	2.55469E-03	2.88433E-05	5.11710E-01	2.00610E-01			9.61656E-58	9.51917E-18	1.54292E-14	1.00498E-35	5.65897E-03	8.96909E-05	6.53586E-01	3.29466E-01			164	223	265	781	11	3	7	3			14.912	5.774	1.933	2.000	1.324	0.501
489	2		nephropathies		renal disorders (excl nephropathies)							quinine	10,513	9.14039E-02	9.91319E-12	2.96082E-62	0.00000E00	2.32056E-10	1.69037E-12					1.54212E-01	4.29002E-11	2.85934E-61	0.00000E00	1.13593E-09	1.07083E-11					5	87	368	1,492	32	30					0.455	2.253	2.685	3.821	3.850	5.007
490	1			hypertension								mirtazapine	53,290	1.22468E-02	8.54233E-06	7.10252E-74	5.11823E-87	8.62632E-02	5.81702E-01	4.26223E-02				2.59001E-02	2.27795E-05	7.76737E-73	2.80724E-86	1.34297E-01	6.70286E-01	9.49735E-02				37	258	1,208	2,867	53	33	3				3.364	6.681	8.813	7.343	6.377	5.507
491	3		nephropathies		renal disorders (excl nephropathies)	renal tubular disorder						deferoxamine	2,220	9.17455E-03	8.27463E-09	4.72508E-02	2.28410E-62	5.91438E-12	8.07409E-07	2.71743E-10	1.82799E-04			1.98919E-02	2.94079E-08	7.65150E-02	1.05396E-61	3.25836E-11	3.03782E-06	2.94679E-09	1.76821E-03			7	29	18	266	17	10	9	3			0.636	0.751	0.131	0.681	2.045	1.669
492	2			hypertension	renal disorders (excl nephropathies)							betaxolol	2,484	1.34786E-03	2.24761E-16	3.29910E-04	5.53765E-47	1.31940E-01	4.07510E-01	3.41896E-01				3.45545E-03	1.18457E-15	7.58405E-04	2.23490E-46	1.95617E-01	5.00026E-01	4.86727E-01				9	43	54	254	4	2	1				0.818	1.113	0.394	0.651	0.481	0.334
493												acenocoumarol	8,671	9.33061E-02	1.07767E-06	5.67325E-01	1.79199E-268	2.75720E-05	5.47731E-04	1.00000E00	3.39465E-01			1.56721E-01	3.12261E-06	6.47638E-01	1.82851E-267	7.94690E-05	1.39964E-03	1.00000E00	4.65156E-01			14	62	105	1,093	20	14	1	1			1.273	1.605	0.766	2.799	2.406	2.336
494	2		nephropathies		renal disorders (excl nephropathies)							thiamazole	5,783	3.51929E-07	8.45907E-09	1.41880E-02	2.05060E-13	9.85366E-02	1.83338E-02	2.54624E-01	2.41600E-01			1.54931E-06	2.99573E-08	2.55875E-02	5.04533E-13	1.52293E-01	3.43004E-02	3.91971E-01	3.73526E-01			22	52	96	325	8	8	2	1			2.000	1.346	0.700	0.832	0.963	1.335
495												lisinopril and diuretics	16,794	4.05385E-02	3.36497E-02	3.73543E-96	1.53016E-107	9.07647E-06	2.40627E-07	7.63461E-01				7.52929E-02	5.54750E-02	4.97020E-95	9.44650E-107	2.78258E-05	9.58287E-07	8.65889E-01				9	78	583	1,221	32	29	3				0.818	2.020	4.253	3.127	3.850	4.840
496												bromazepam	14,275	9.11944E-04	1.81529E-11	3.16451E-11	2.35237E-101	6.20588E-11	3.47196E-05					2.40740E-03	7.72266E-11	1.16421E-10	1.38580E-100	3.15149E-10	1.06745E-04					29	107	280	1,068	39	22					2.637	2.771	2.043	2.735	4.693	3.672
497												iron and multivitamins	2,906		3.99563E-05	7.65536E-24	8.04734E-80	2.56369E-05	1.23746E-06						9.99157E-05	4.14810E-23	4.18462E-79	7.40346E-05	4.55518E-06						26	113	346	11	11						0.673	0.824	0.886	1.324	1.836
498	2			hypertension	renal disorders (excl nephropathies)							scopolamine	8,791	1.60212E-15	2.18031E-09	1.76255E-12	1.19836E-58	5.66456E-01	6.47097E-01					1.42306E-14	8.19862E-09	6.84179E-12	5.38268E-58	6.42643E-01	7.29591E-01					42	71	195	644	8	6					3.819	1.838	1.423	1.649	0.963	1.001
499												deflazacort	3,451	5.16623E-24	4.10361E-25	1.38921E-09	4.08722E-16	7.54566E-01	7.21497E-01					7.29066E-23	2.89124E-24	4.71270E-09	1.08352E-15	8.12819E-01	7.96336E-01					36	64	90	226	3	2					3.273	1.657	0.657	0.579	0.361	0.334
500	1				renal disorders (excl nephropathies)							eprosartan	1,437	6.63471E-01	1.00373E-03	8.05531E-20	2.20693E-40	1.00000E00	5.54694E-01	1.17058E-04	8.64991E-07			7.65934E-01	2.13280E-03	3.95337E-19	8.17471E-40	1.00000E00	6.44619E-01	5.36245E-04	1.56364E-05			2	14	69	171	1	1	4	4			0.182	0.363	0.503	0.438	0.120	0.167
501												atenolol and other diuretics	2,787	3.81721E-01	7.93243E-02	1.30330E-30	1.38939E-29	4.84154E-01	2.08478E-01	1.38718E-03	1.16530E-05			5.02090E-01	1.20033E-01	8.17118E-30	4.62674E-29	5.66935E-01	2.88565E-01	5.05552E-03	1.48024E-04			4	16	123	232	3	3	4	4			0.364	0.414	0.897	0.594	0.361	0.501
502	2			hypertension	renal disorders (excl nephropathies)							oxybutynin	33,285	2.31170E-01	1.31753E-01	5.17819E-52	6.30004E-29	1.38379E-02	2.91891E-04	1.00000E00	1.00000E00			3.33078E-01	1.88343E-01	4.42013E-51	2.08001E-28	2.64532E-02	7.81051E-04	1.00000E00	1.00000E00			27	104	775	1,621	39	36	5	1			2.455	2.693	5.654	4.152	4.693	6.008
503												neostigmine	1,620		1.11723E-03	3.93826E-06	3.18064E-52	3.95620E-02	1.40067E-02	3.10652E-02	2.84188E-03				2.35404E-03	1.09042E-05	1.35015E-51	6.76588E-02	2.68314E-02	7.34106E-02	1.69074E-02				15	45	205	4	4	2	2				0.388	0.328	0.525	0.481	0.668
504												telmisartan and diuretics	4,352	1.00000E00	1.50431E-11	2.94086E-26	2.31252E-51	2.28986E-02	3.86353E-02	3.82166E-02				1.00000E00	6.44062E-11	1.68502E-25	9.72483E-51	4.18967E-02	6.74702E-02	8.70489E-02				4	49	151	378	8	6	3				0.364	1.269	1.102	0.968	0.963	1.001
505												methylprednisolone aceponate	2,044	1.93519E-35	3.55620E-31	1.04598E-02	2.01999E-17	5.93253E-03	1.09854E-01					4.87022E-34	2.93863E-30	1.93594E-02	5.46206E-17	1.23018E-02	1.66061E-01					39	57	40	157	6	3					3.546	1.476	0.292	0.402	0.722	0.501
506	1				renal disorders (excl nephropathies)							caffeine	54,061	5.90793E-01	1.58359E-03	1.10586E-54	1.01655E-07	3.00691E-02	8.00024E-03	4.03454E-01	7.47646E-01			7.04443E-01	3.27820E-03	9.59612E-54	2.09189E-07	5.29401E-02	1.64101E-02	5.54158E-01	8.26809E-01			51	153	1,140	1,754	57	46	6	3			4.637	3.962	8.317	4.493	6.858	7.677
507												nesiritide	605		3.22993E-06	4.55128E-08	2.14042E-104	1.98900E-09	1.17423E-10						8.96526E-06	1.41820E-07	1.29190E-103	9.08126E-09	6.29646E-10						12	27	177	9	9						0.311	0.197	0.453	1.083	1.502
508	1				renal disorders (excl nephropathies)							tizanidine	27,186	6.36334E-01	2.25008E-01	1.51081E-121	1.59715E-12	1.01186E-01	9.98412E-03	1.49959E-01				7.45824E-01	3.01815E-01	2.47835E-120	3.86287E-12	1.54786E-01	2.01159E-02	2.57253E-01				25	86	866	1,223	29	26	8				2.273	2.227	6.318	3.132	3.489	4.339
509												cefcapene	2,426	2.38362E-06	4.30578E-36	1.27540E-05	2.18790E-70	7.14955E-01	3.96179E-01					9.32451E-06	3.93000E-35	3.35301E-05	1.08155E-69	7.81426E-01	4.90988E-01					13	67	58	295	2	2					1.182	1.735	0.423	0.756	0.241	0.334
510												nefopam	3,594	1.59892E-03	3.99104E-11	5.04748E-01	2.39675E-84	2.47106E-11	2.55093E-04	3.45035E-03				4.07144E-03	1.67307E-10	5.89406E-01	1.28843E-83	1.28996E-10	6.89359E-04	1.15954E-02				11	43	41	402	20	9	4				1.000	1.113	0.299	1.030	2.406	1.502
511												etizolam	10,488	7.45621E-12	4.76662E-09	3.85890E-01	1.16346E-86	1.00000E00	8.36762E-01	6.97971E-01				4.87397E-11	1.73394E-08	4.74927E-01	6.35556E-86	1.00000E00	8.93859E-01	8.15964E-01				40	79	145	819	8	6	2				3.637	2.046	1.058	2.098	0.963	1.001
512												salbutamol and ipratropium bromide	31,986	2.96185E-03	1.48434E-01	1.09346E-70	3.19990E-61	8.65632E-03	2.80728E-03	8.26761E-01	6.68362E-01			7.16730E-03	2.08576E-01	1.14360E-69	1.46902E-60	1.72779E-02	6.35914E-03	9.20198E-01	7.76201E-01			17	100	817	1,767	39	32	4	2			1.546	2.589	5.960	4.526	4.693	5.340
513	2			hypertension	renal disorders (excl nephropathies)							ertapenem	3,503	8.50831E-23	1.71700E-25	3.29185E-01	1.22053E-45	2.48852E-13	4.28989E-15					1.14710E-21	1.22260E-24	4.17142E-01	4.85340E-45	1.46852E-12	3.15828E-14					35	65	38	314	22	21					3.182	1.683	0.277	0.804	2.647	3.505
514	2	glomerulonephritis and nephrotic syndrome	nephropathies									bendroflumethiazide	13,213	2.75284E-01	1.06472E-03	3.71440E-14	7.84515E-172	4.68563E-08	2.05196E-11	2.60266E-02				3.84921E-01	2.25285E-03	1.54444E-13	6.25760E-171	1.80766E-07	1.20464E-10	6.42121E-02				9	72	277	1,196	32	32	6				0.818	1.864	2.021	3.063	3.850	5.340
515	2			hypertension	renal disorders (excl nephropathies)							quetiapine	125,519	7.57907E-14	7.08966E-03	7.32761E-111	7.14653E-15	1.47698E-05	4.78616E-02	6.37624E-05	3.63440E-02			5.99183E-13	1.33025E-02	1.10375E-109	1.83342E-14	4.42798E-05	8.16885E-02	3.13085E-04	1.08112E-01			54	513	2,580	4,096	58	54	5	1			4.910	13.284	18.822	10.491	6.979	9.012
516												beclometasone	23,674	7.60472E-01	3.86061E-01	4.28037E-07	6.11096E-07	1.98263E-01	5.23028E-02	6.86068E-02	3.12636E-01	1.92405E-01		8.38797E-01	4.70110E-01	1.25785E-06	1.21322E-06	2.73955E-01	8.76217E-02	1.45368E-01	4.41258E-01	3.20675E-01		22	94	396	1,016	24	21	8	2	1		2.000	2.434	2.889	2.602	2.888	3.505
517												diphenhydramine, combinations	4,982	1.84610E-01	2.85811E-03	3.89946E-11	2.94480E-21	1.18877E-13	4.07237E-13	5.67962E-01	2.11979E-01			2.76001E-01	5.71623E-03	1.43020E-10	8.67400E-21	7.18557E-13	2.65386E-12	6.96157E-01	3.42372E-01			8	32	123	321	26	22	1	1			0.727	0.829	0.897	0.822	3.128	3.672
518												penicillins, combinations with other antibacterials	3,905	2.03056E-01	4.73001E-11	4.26661E-19	2.23424E-143	2.40164E-01	1.80112E-01	2.91476E-02	1.70325E-01			2.97974E-01	1.97051E-10	2.03152E-18	1.59403E-142	3.22161E-01	2.54473E-01	7.00909E-02	3.01441E-01			1	45	125	528	5	4	3	1			0.091	1.165	0.912	1.352	0.602	0.668
519	1			hypertension								isradipine	1,408	3.81942E-03	1.06755E-09	5.89864E-28	6.48636E-71	1.00000E00	5.47364E-01					9.05387E-03	4.10658E-09	3.54066E-27	3.21819E-70	1.00000E00	6.38279E-01					6	24	81	218	1	1					0.546	0.621	0.591	0.558	0.120	0.167
520												fenoterol	3,690	6.26407E-02	1.18893E-05	7.80109E-07	1.56895E-28	7.22277E-02	5.97485E-02	4.62894E-01		3.27291E-02		1.09985E-01	3.14957E-05	2.25647E-06	5.13612E-28	1.14719E-01	9.86393E-02	6.04416E-01		9.12053E-02		8	32	85	279	6	5	1		1		0.727	0.829	0.620	0.715	0.722	0.834
521												glucose	121,191	2.73429E-14	2.32256E-14	2.72752E-174	2.97511E-155	1.56972E-03	5.98727E-03	1.85270E-02				2.24390E-13	1.12379E-13	6.04853E-173	2.19800E-154	3.63237E-03	1.26429E-02	4.86929E-02				50	290	2,777	6,273	65	46	10				4.546	7.509	20.259	16.067	7.821	7.677
522	2			hypertension	renal disorders (excl nephropathies)							triamcinolone	32,398	9.16381E-03	1.99089E-05	3.13788E-109	5.39485E-42	1.33544E-01	3.03162E-03	1.00000E00	1.00000E00			1.98919E-02	5.11216E-05	4.63903E-108	2.05460E-41	1.97407E-01	6.83620E-03	1.00000E00	1.00000E00			19	74	940	1,674	33	32	5	1			1.728	1.916	6.858	4.288	3.971	5.340
523												amino acids	11,427	3.08492E-03	1.98736E-07	6.77661E-19	9.36978E-153	2.70254E-02	1.00000E00					7.42938E-03	6.14886E-07	3.20118E-18	6.84754E-152	4.84962E-02	1.00000E00					23	79	266	1,044	16	6					2.091	2.046	1.941	2.674	1.925	1.001
524												latanoprost	28,809	3.57023E-01	4.92117E-01	6.88293E-34	6.06722E-08	1.12565E-01	3.76139E-03	6.63212E-02	4.00466E-01			4.75402E-01	5.66230E-01	4.54122E-33	1.26490E-07	1.70101E-01	8.27627E-03	1.41256E-01	5.25752E-01			24	97	625	1,233	30	29	9	2			2.182	2.512	4.560	3.158	3.610	4.840
525												phloroglucinol	3,323	6.95452E-07	1.27682E-06	1.05461E-01	1.88611E-81	5.23345E-03	4.16207E-02	4.28638E-01	1.46908E-01			2.95499E-06	3.66265E-06	1.56493E-01	9.94159E-81	1.09895E-02	7.21213E-02	5.80005E-01	2.73995E-01			16	32	32	378	8	5	1	1			1.455	0.829	0.233	0.968	0.963	0.834
526												metformin and sitagliptin	14,905	1.23435E-01	1.06668E-08	4.22031E-26	2.42493E-107	3.84991E-02	1.44192E-02	1.10007E-01				1.99345E-01	3.73153E-08	2.40087E-25	1.49363E-106	6.59921E-02	2.75441E-02	2.02710E-01				9	101	354	1,120	19	16	5				0.818	2.615	2.583	2.869	2.286	2.670
527	3		nephropathies	hypertension	renal disorders (excl nephropathies)							testosterone	46,879	9.42469E-01	2.64037E-01	2.02718E-08	2.06216E-40	1.34573E-01	3.09116E-02	2.78227E-06	7.65770E-02			1.00000E00	3.48807E-01	6.42208E-08	7.64895E-40	1.98340E-01	5.50347E-02	1.71538E-05	1.75324E-01			47	155	745	1,206	46	38	24	5			4.274	4.014	5.435	3.089	5.535	6.342
528												lenvatinib	3,049	5.72391E-06	1.31332E-01	0.00000E00	3.14677E-13	3.09471E-01	9.55010E-02					2.12884E-05	1.88025E-01	0.00000E00	7.72130E-13	3.97967E-01	1.48824E-01					14	16	544	195	4	4					1.273	0.414	3.969	0.499	0.481	0.668
529	2		nephropathies		renal disorders (excl nephropathies)							flucloxacillin	4,412	4.73870E-01	1.67482E-18	2.04369E-01	3.09685E-163	1.70493E-19	2.56187E-21	1.23022E-04				5.92828E-01	9.58132E-18	2.80013E-01	2.36551E-162	1.36853E-18	2.49234E-20	5.60433E-04				6	62	47	599	31	29	6				0.546	1.605	0.343	1.534	3.730	4.840
530	1			hypertension								mianserin	4,058	1.01248E-07	3.66374E-08	4.15739E-03	1.39379E-58	4.51196E-08	6.05537E-04					4.71868E-07	1.21801E-07	8.20852E-03	6.25009E-58	1.74517E-07	1.53583E-03					19	40	74	378	17	9					1.728	1.036	0.540	0.968	2.045	1.502
531												lenograstim	3,803	7.18278E-03	1.95277E-05	5.64306E-01	2.09626E-141	2.64778E-04	6.44356E-03	4.20879E-03				1.59971E-02	5.02069E-05	6.44806E-01	1.48774E-140	6.75873E-04	1.35017E-02	1.38603E-02				10	32	53	517	11	7	4				0.909	0.829	0.387	1.324	1.324	1.168
532	3		nephropathies		renal disorders (excl nephropathies)	renal tubular disorder						hydroxycarbamide	11,243	1.85244E-01	2.75909E-05	1.06157E-02	1.24522E-88	5.34268E-08	3.48972E-05	1.29566E-02				2.76402E-01	7.03971E-05	1.95876E-02	6.91390E-88	2.05055E-07	1.07049E-04	3.60149E-02				16	70	176	866	29	19	6				1.455	1.813	1.284	2.218	3.489	3.171
533	2		nephropathies	hypertension								vinorelbine	10,084	8.67417E-02	3.61108E-01	4.29679E-28	4.43997E-54	1.00000E00	6.72333E-01	1.00000E00			4.35580E-02	1.47556E-01	4.46493E-01	2.58563E-27	1.90869E-53	1.00000E00	7.48135E-01	1.00000E00			1.10228E-01	16	42	272	696	7	4	1			1	1.455	1.088	1.984	1.783	0.842	0.668
534												cefotiam	1,207	7.84372E-07	2.13652E-19	1.59181E-01	3.80206E-61	6.55828E-06	6.01858E-07					3.28089E-06	1.26927E-18	2.25585E-01	1.74251E-60	2.03990E-05	2.30910E-06					10	34	21	187	8	8					0.909	0.880	0.153	0.479	0.963	1.335
535												fluocinonide	3,109	7.10746E-06	3.42632E-08	1.56948E-22	1.28825E-10	9.91552E-02	3.28143E-02					2.61762E-05	1.14097E-07	8.18931E-22	2.92234E-10	1.52617E-01	5.81941E-02					14	34	115	187	5	5					1.273	0.880	0.839	0.479	0.602	0.834
536												dimeticone	15,328	3.08586E-02	3.81571E-01	1.76258E-12	4.49269E-21	2.83352E-02	5.16825E-03	1.00000E00	1.67203E-01			5.93585E-02	4.67043E-01	6.84179E-12	1.31617E-20	5.03625E-02	1.10332E-02	1.00000E00	2.99414E-01			25	62	303	794	20	18	2	2			2.273	1.605	2.210	2.034	2.406	3.004
537	1				renal disorders (excl nephropathies)							lincomycin	343	9.63933E-08	7.81998E-08	1.62831E-13	3.68325E-05	2.60112E-03	1.63600E-02					4.52031E-07	2.54086E-07	6.63230E-13	6.69321E-05	5.75330E-03	3.08192E-02					7	11	27	29	3	2					0.636	0.285	0.197	0.074	0.361	0.334
538	3		nephropathies	hypertension	renal disorders (excl nephropathies)							caspofungin	5,803	8.39137E-01	1.82735E-38	5.42404E-02	2.25066E-182	2.26114E-32	1.23887E-08	7.60959E-02				9.01465E-01	1.78991E-37	8.63735E-02	1.87833E-181	3.09714E-31	5.64327E-08	1.54987E-01				6	104	58	735	48	18	3				0.546	2.693	0.423	1.883	5.775	3.004
539												ibuprofen, combinations	2,830	3.19639E-03	1.18808E-06	3.86216E-14	3.72357E-04	2.52724E-02	2.32255E-02	8.31517E-02				7.66119E-03	3.42768E-06	1.60136E-13	6.28106E-04	4.56248E-02	4.22338E-02	1.65095E-01				9	29	90	141	6	5	2				0.818	0.751	0.657	0.361	0.722	0.834
540												citric acid	2,141	7.36300E-02	1.89173E-07	3.42356E-04	2.28469E-59	2.77511E-02	7.84613E-03	5.12679E-02				1.26342E-01	5.87110E-07	7.84635E-04	1.03481E-58	4.94420E-02	1.61183E-02	1.12707E-01				5	26	48	255	5	5	2				0.455	0.673	0.350	0.653	0.602	0.834
541	5	glomerulonephritis and nephrotic syndrome	nephropathies	hypertension	renal disorders (excl nephropathies)	renal tubular disorder						imatinib	45,818	4.32844E-03	2.12736E-01	2.48678E-16	6.24095E-126	9.16618E-03	1.31554E-02	2.73023E-01	7.31102E-01			1.01175E-02	2.87659E-01	1.11116E-15	4.14632E-125	1.81741E-02	2.55236E-02	4.13733E-01	8.14400E-01			68	182	403	2,721	52	39	4	1			6.183	4.713	2.940	6.969	6.257	6.509
542	1			hypertension								tocilizumab	34,757	2.09598E-04	4.91105E-02	5.37074E-114	4.07105E-01	3.27246E-04	2.35573E-04	3.01940E-01				6.27962E-04	7.82030E-02	8.29866E-113	4.64475E-01	8.23908E-04	6.44279E-04	4.44041E-01				60	104	1,000	1,245	10	5	3				5.456	2.693	7.295	3.189	1.203	0.834
543												retinol (vit a)	32,123	6.01113E-01	2.26615E-01	6.67129E-37	1.89189E-28	1.79905E-04	6.81983E-07	8.27056E-01				7.11906E-01	3.03767E-01	4.68556E-36	6.16347E-28	4.71224E-04	2.58017E-06	9.20198E-01				36	103	694	1,568	46	43	4				3.273	2.667	5.063	4.016	5.535	7.176
544	2			hypertension	renal disorders (excl nephropathies)							sildenafil	91,986	1.92430E-06	1.44374E-15	2.75676E-02	5.08933E-189	3.59764E-03	3.27509E-01	1.58883E-01	3.39376E-01			7.58665E-06	7.33932E-15	4.70930E-02	4.31396E-188	7.76196E-03	4.19236E-01	2.68627E-01	4.65156E-01			52	199	1,260	5,162	48	44	21	2			4.728	5.153	9.192	13.221	5.775	7.343
545	1				renal disorders (excl nephropathies)							levetiracetam	63,626	4.17566E-05	1.66943E-27	1.81088E-05	6.56830E-01	1.49854E-06	3.13130E-01	8.46026E-03	3.83409E-01			1.39189E-04	1.26978E-26	4.71420E-05	7.10144E-01	5.00519E-06	4.04250E-01	2.54118E-02	5.10487E-01			35	413	700	2,354	87	42	20	1			3.182	10.694	5.107	6.029	10.468	7.009
546	3		nephropathies	hypertension	renal disorders (excl nephropathies)							mefenamic acid	2,950	5.55363E-01	1.19018E-22	1.35661E-03	1.09063E-43	2.33778E-08	2.44361E-08	8.91963E-02				6.68205E-01	7.93978E-22	2.89837E-03	4.25552E-43	9.43326E-08	1.07016E-07	1.74145E-01				4	56	59	276	15	13	2				0.364	1.450	0.430	0.707	1.805	2.170
547	2			hypertension	renal disorders (excl nephropathies)							lenalidomide	177,452	3.82059E-20	1.62727E-25	1.03256E-213	2.16722E-287	2.46606E-07	2.03329E-03	1.00000E00	2.18891E-02	6.75888E-01		4.47216E-19	1.16283E-24	2.90938E-212	2.35348E-286	8.93648E-07	4.70177E-03	1.00000E00	8.29668E-02	7.41828E-01		74	399	979	9,539	82	70	29	2	2		6.728	10.332	7.142	24.432	9.866	11.682
548												racecadotril	1,171	6.39898E-09	4.76653E-09	3.64950E-02	8.87919E-78	3.68674E-04	5.96232E-04	1.78994E-01	5.44469E-02			3.36671E-08	1.73394E-08	6.09098E-02	4.57321E-77	9.26651E-04	1.51505E-03	2.94730E-01	1.37725E-01			12	21	7	207	6	5	1	1			1.091	0.544	0.051	0.530	0.722	0.834
549	2			hypertension	renal disorders (excl nephropathies)							estradiol	61,569	4.08451E-04	1.40331E-05	6.14978E-69	1.17301E-28	3.10341E-01	4.82016E-03	6.37741E-01	7.71520E-01			1.16590E-03	3.68345E-05	6.32134E-68	3.85398E-28	3.98479E-01	1.03978E-02	7.56799E-01	8.51208E-01			37	161	1,329	1,760	55	52	8	3			3.364	4.169	9.695	4.508	6.618	8.678
550	3		nephropathies	hypertension		renal tubular disorder						cidofovir	792	5.58929E-01	3.85173E-44	5.26441E-01	5.60948E-98	3.93451E-22	7.30850E-06	1.17332E-05	3.71568E-02			6.71426E-01	4.29682E-43	6.11457E-01	3.23412E-97	3.47587E-21	2.40439E-05	6.54506E-05	1.09148E-01			1	50	12	193	19	6	4	1			0.091	1.295	0.088	0.494	2.286	1.001
551	2			hypertension	renal disorders (excl nephropathies)							tigecycline	2,896	2.33305E-01	2.09930E-07	7.41407E-01	9.57645E-63	3.35718E-10	8.22952E-06	1.34473E-02	1.29309E-01			3.35195E-01	6.47527E-07	8.06390E-01	4.42645E-62	1.62736E-09	2.68791E-05	3.71271E-02	2.53883E-01			5	31	39	313	17	10	3	1			0.455	0.803	0.285	0.802	2.045	1.669
552												methionine	2,468	1.55430E-02	6.23201E-03	6.18724E-06	2.20159E-53	8.58937E-04	1.37809E-02	3.40120E-01				3.21505E-02	1.18615E-02	1.68391E-05	9.38977E-53	2.04528E-03	2.65107E-02	4.85886E-01				7	18	60	266	8	5	1				0.636	0.466	0.438	0.681	0.963	0.834
553	2			hypertension	renal disorders (excl nephropathies)							capecitabine	58,065	1.64264E-02	7.81857E-01	5.19614E-04	4.17094E-36	4.51333E-03	1.35718E-01	2.62724E-01				3.37010E-02	8.31992E-01	1.16173E-03	1.50176E-35	9.64007E-03	1.98121E-01	4.01180E-01				79	206	843	2,719	27	24	13				7.183	5.334	6.150	6.964	3.249	4.005
554												chloroquine	3,333	1.52540E-05	4.04790E-04	1.46511E-15	2.06063E-29	4.90640E-02	1.24446E-02					5.38167E-05	9.10211E-04	6.41489E-15	6.84513E-29	8.18465E-02	2.42482E-02					14	26	104	262	6	6					1.273	0.673	0.759	0.671	0.722	1.001
555	1				renal disorders (excl nephropathies)							acetazolamide	4,696		5.51781E-04	3.13733E-05	1.59124E-56	3.41035E-07	3.37720E-09	1.85171E-06					1.21756E-03	8.01055E-05	6.97359E-56	1.20655E-06	1.62535E-08	1.17706E-05					33	95	411	17	17	8					0.855	0.693	1.053	2.045	2.837
556												milrinone	2,182		7.80217E-05	5.92557E-06	0.00000E00	3.88652E-04	4.28508E-05						1.89670E-04	1.62191E-05	0.00000E00	9.73587E-04	1.29695E-04						21	55	984	8	8						0.544	0.401	2.520	0.963	1.335
557	2		nephropathies		renal disorders (excl nephropathies)							norfloxacin	2,351	4.60184E-08	3.30268E-17	4.63969E-01	6.79693E-64	7.64153E-08	2.41885E-03					2.24154E-07	1.81693E-16	5.50920E-01	3.16878E-63	2.91785E-07	5.51839E-03					15	43	34	278	13	6					1.364	1.113	0.248	0.712	1.564	1.001
558	2			hypertension	renal disorders (excl nephropathies)							docetaxel	51,800	8.36803E-01	5.82698E-01	1.30909E-02	1.26955E-42	1.85196E-05	3.74497E-04	6.08566E-01				9.00622E-01	6.54394E-01	2.38061E-02	4.86240E-42	5.46437E-05	9.82785E-04	7.28503E-01				55	195	731	2,511	70	50	10				5.001	5.049	5.333	6.431	8.423	8.344
559	1				renal disorders (excl nephropathies)							tipranavir	2,622	9.93161E-11	1.26975E-26	2.39983E-02	6.52523E-14	3.74991E-08	4.10221E-03	4.34150E-07				5.99869E-10	9.44320E-26	4.16302E-02	1.63070E-13	1.46561E-07	9.01162E-03	3.04276E-06				19	58	21	176	14	6	7				1.728	1.502	0.153	0.451	1.685	1.001
560												chlordiazepoxide	6,357	1.69077E-01	2.07949E-02	5.88169E-56	2.14518E-14	1.99354E-02	1.12009E-02	1.00000E00				2.57624E-01	3.60589E-02	5.17892E-55	5.42109E-14	3.68816E-02	2.22710E-02	1.00000E00				10	35	259	356	11	9	1				0.909	0.906	1.889	0.912	1.324	1.502
561												acarbose	5,758	2.14535E-02	1.21262E-07	4.31861E-04	1.64437E-136	9.59026E-11	6.22154E-08					4.26808E-02	3.84667E-07	9.75761E-04	1.13718E-135	4.78871E-10	2.61535E-07					12	49	106	649	24	17					1.091	1.269	0.773	1.662	2.888	2.837
562												pseudoephedrine	38,992	1.78303E-01	6.31129E-02	2.95412E-35	1.27201E-01	4.12260E-01	4.08743E-02	4.31847E-01				2.69238E-01	9.82409E-02	1.98739E-34	1.63231E-01	4.97578E-01	7.10388E-02	5.81501E-01				49	164	801	1,373	35	32	4				4.455	4.247	5.844	3.517	4.211	5.340
563	1			hypertension								mometasone	44,337	5.52777E-01	1.66174E-04	3.16551E-60	8.89240E-01	1.68371E-02	1.30761E-01	1.36930E-01		3.30082E-01		6.65625E-01	3.94417E-04	2.93853E-59	9.25522E-01	3.16997E-02	1.92745E-01	2.39921E-01		4.59392E-01		41	115	999	1,631	21	17	3		1		3.728	2.978	7.288	4.177	2.527	2.837
564												trimetazidine	4,781	1.69322E-01	2.42026E-03	4.70820E-10	2.95351E-80	1.66648E-03	2.03349E-01	5.53080E-01				2.57738E-01	4.89908E-03	1.64615E-09	1.53878E-79	3.83368E-03	2.82614E-01	6.84050E-01				8	31	116	471	11	5	1				0.727	0.803	0.846	1.206	1.324	0.834
565	1			hypertension								timolol	23,669	1.54694E-01	4.48842E-02	9.96682E-39	1.09705E-17	1.28850E-01	8.17224E-03	2.72874E-03				2.40317E-01	7.21598E-02	7.16833E-38	2.98132E-17	1.91606E-01	1.67045E-02	9.36219E-03				17	105	556	1,126	25	24	11				1.546	2.719	4.056	2.884	3.008	4.005
566												attapulgite	209		1.23683E-06	7.35244E-07	3.20228E-50	4.79186E-10	5.03739E-11						3.55809E-06	2.12927E-06	1.32806E-49	2.27119E-09	2.81186E-10						8	14	73	7	7						0.207	0.102	0.187	0.842	1.168
567												vasopressin (argipressin)	2,933		2.80293E-01	7.25072E-04	7.43217E-308	4.05713E-10	2.28642E-08	3.89838E-01	1.30848E-01				3.64054E-01	1.59756E-03	8.37357E-307	1.94769E-09	1.00780E-07	5.40323E-01	2.55182E-01				14	60	660	17	13	1	1				0.363	0.438	1.690	2.045	2.170
568	2			hypertension	renal disorders (excl nephropathies)							cortisone	12,718	5.75606E-18	1.87467E-06	1.03571E-45	8.03900E-11			7.30455E-01	4.55765E-01			5.95318E-17	5.30935E-06	8.10630E-45	1.83593E-10			8.38018E-01	5.80514E-01			55	82	374	610			1	1			5.001	2.123	2.728	1.562
569												ambroxol	7,804	6.06223E-10	5.61555E-19	6.15602E-01	5.08787E-30	6.35228E-03	3.41148E-01	1.00000E00				3.43992E-09	3.29708E-18	6.91217E-01	1.70267E-29	1.30095E-02	4.34246E-01	1.00000E00				31	87	95	494	14	2	1				2.819	2.253	0.693	1.265	1.685	0.334
570	2			hypertension	renal disorders (excl nephropathies)							dasatinib	18,695	4.83386E-22	5.91963E-06	1.74629E-06	3.29489E-15	1.86943E-01	3.52756E-01	3.87882E-01			7.92790E-02	6.23858E-21	1.60413E-05	4.92623E-06	8.52571E-15	2.61090E-01	4.45277E-01	5.39090E-01			1.52630E-01	75	108	170	897	9	7	1			1	6.819	2.797	1.240	2.297	1.083	1.168
571	1			hypertension								pazopanib	19,070	5.04403E-08	4.32801E-01	9.44412E-249	1.02069E-36	7.66386E-05	3.15581E-03					2.44903E-07	5.12237E-01	3.32628E-247	3.71961E-36	2.09947E-04	7.05781E-03					48	62	929	1,051	2	2					4.364	1.605	6.777	2.692	0.241	0.334
572	2			hypertension	renal disorders (excl nephropathies)							saccharated iron oxide	5,477	3.34060E-02	4.86926E-06	4.22721E-15	4.99809E-123	3.32399E-01	1.38112E-01					6.37713E-02	1.33390E-05	1.81437E-14	3.27236E-122	4.18794E-01	2.00755E-01					11	43	145	604	6	6					1.000	1.113	1.058	1.547	0.722	1.001
573												trimethobenzamide	1,253	1.41480E-01	1.38364E-06	1.01186E-21	2.83463E-04	7.16069E-05	9.26279E-05	1.90256E-01				2.23601E-01	3.96341E-06	5.21165E-21	4.82672E-04	1.96524E-04	2.67286E-04	3.10159E-01				3	18	67	72	7	6	1				0.273	0.466	0.489	0.184	0.842	1.001
574												loratadine	74,822	6.88368E-12	7.22865E-03	1.30816E-81	5.32204E-01	7.42262E-01	1.40616E-01	1.20194E-01	2.79094E-01			4.53902E-11	1.35041E-02	1.52831E-80	5.87619E-01	8.01879E-01	2.04178E-01	2.16139E-01	4.04858E-01			25	228	1,607	2,711	55	52	7	1			2.273	5.904	11.724	6.944	6.618	8.678
575												meclozine	14,386	7.66387E-05	6.76799E-01	7.95241E-156	1.04268E-91	2.91652E-01	8.60361E-01	2.13461E-04	4.97530E-01			2.46222E-04	7.41010E-01	1.56115E-154	5.87374E-91	3.79893E-01	9.16911E-01	9.06934E-04	6.23164E-01			2	55	645	1,044	7	7	10	1			0.182	1.424	4.705	2.674	0.842	1.168
576	2			hypertension	renal disorders (excl nephropathies)							conjugated estrogens	84,872	8.87169E-11	2.18039E-11	2.25069E-286	9.89042E-21	5.37023E-01	5.85250E-02	3.07080E-03				5.38002E-10	9.23678E-11	8.98402E-285	2.86642E-20	6.14858E-01	9.68542E-02	1.04484E-02				34	198	2,468	2,616	71	61	4				3.091	5.127	18.005	6.700	8.543	10.180
577												zidovudine and lamivudine	11,826	1.93459E-01	4.06571E-08	2.08820E-13	1.21148E-55	2.51660E-13	2.00396E-06	1.41232E-01		1.01194E-01		2.86677E-01	1.34719E-07	8.49105E-13	5.29216E-55	1.47925E-12	7.16378E-06	2.45361E-01		1.89739E-01		17	83	71	790	39	22	4		1		1.546	2.149	0.518	2.023	4.693	3.672
578	1			hypertension								salmeterol	101,524	1.04943E-01	1.29204E-09	1.82595E-35	2.44078E-05	5.34217E-01	2.31187E-01	3.49191E-04				1.73181E-01	4.91367E-09	1.23885E-34	4.48666E-05	6.12115E-01	3.14562E-01	1.42456E-03				88	258	1,775	3,977	73	66	4				8.001	6.681	12.949	10.186	8.784	11.015
579												olopatadine	8,216	7.22223E-04	1.36059E-05	9.28205E-14	1.55124E-21	6.93141E-01	6.39973E-01	1.00000E00				1.94049E-03	3.58068E-05	3.80659E-13	4.58420E-21	7.61465E-01	7.22756E-01	1.00000E00				20	56	190	477	7	3	1				1.819	1.450	1.386	1.222	0.842	0.501
580	3	glomerulonephritis and nephrotic syndrome	nephropathies		renal disorders (excl nephropathies)							silver sulfadiazine	1,915	4.24800E-03	2.23015E-08	2.22129E-04	3.64632E-43	9.00326E-04	1.30114E-04					9.97586E-03	7.59006E-08	5.20038E-04	1.40651E-42	2.14042E-03	3.69200E-04					7	26	45	209	7	7					0.636	0.673	0.328	0.535	0.842	1.168
581	2		nephropathies		renal disorders (excl nephropathies)							cefixime	1,617	2.76788E-02	2.26612E-13	9.12065E-01	3.25454E-19	3.93397E-02	6.44505E-02	1.83315E-04	1.37806E-06			5.37903E-02	1.06317E-12	9.62289E-01	9.18610E-19	6.73557E-02	1.05128E-01	7.99567E-04	2.31317E-05			5	31	21	138	4	3	4	4			0.455	0.803	0.153	0.353	0.481	0.501
582	2			hypertension	renal disorders (excl nephropathies)							nandrolone	382	1.57351E-11	1.83520E-12	1.65953E-01	2.08040E-18	1.10759E-09	1.09719E-07					1.00253E-10	8.24404E-12	2.33936E-01	5.75784E-18	5.10380E-09	4.50114E-07					10	16	8	56	8	6					0.909	0.414	0.058	0.143	0.963	1.001
583												interferon beta-1a	207,817	4.30678E-04	1.16117E-85	9.25864E-86	0.00000E00	1.71619E-47	9.87501E-33	6.14768E-10	2.29381E-02			1.22241E-03	2.45436E-84	1.13135E-84	0.00000E00	3.55870E-46	1.58232E-31	6.30137E-09	8.40185E-02			165	287	3,732	4,485	18	15	5	3			15.003	7.432	27.226	11.487	2.166	2.503
584	1			hypertension								octreotide	28,021	5.14987E-01	3.29780E-03	1.40765E-81	1.62687E-45	1.76906E-02	5.79236E-06	9.17306E-03				6.31706E-01	6.55642E-03	1.63657E-80	6.44080E-45	3.31394E-02	1.91951E-05	2.71549E-02				25	73	776	1,502	11	1	11				2.273	1.890	5.661	3.847	1.324	0.167
585												cisatracurium	1,746	7.02894E-01	7.38999E-03	2.68652E-03	7.48566E-84	2.79304E-03	5.38535E-04	2.45016E-04	8.00888E-02			7.96824E-01	1.37654E-02	5.48995E-03	4.00024E-83	6.15047E-03	1.37873E-03	1.02507E-03	1.79246E-01			2	14	38	265	6	6	4	1			0.182	0.363	0.277	0.679	0.722	1.001
586	1			hypertension								sotalol	14,698	1.22459E-01	5.36058E-01	6.28390E-17	2.30695E-125	4.70046E-07	1.54259E-08	1.00000E00	5.04979E-01			1.97979E-01	6.07794E-01	2.86121E-16	1.52518E-124	1.64737E-06	6.95696E-08	1.00000E00	6.26227E-01			9	48	314	1,161	32	29	2	1			0.818	1.243	2.291	2.974	3.850	4.840
587												cefozopran	1,185	4.16476E-05	4.72464E-03	1.68729E-03	1.42874E-114	1.46809E-02	4.84394E-03					1.39132E-04	9.19291E-03	3.54478E-03	9.06883E-114	2.79575E-02	1.04225E-02					8	11	29	254	4	4					0.727	0.285	0.212	0.651	0.481	0.668
588	1				renal disorders (excl nephropathies)							peginterferon alfa-2a	70,523	1.80172E-22	4.32102E-01	1.09176E-59	2.81156E-35	1.85121E-05	3.09807E-03	4.06484E-02	7.80047E-01			2.36574E-21	5.12197E-01	1.00956E-58	1.00164E-34	5.46437E-05	6.94009E-03	9.18229E-02	8.58599E-01			170	268	466	1,993	26	22	5	2			15.457	6.940	3.400	5.105	3.128	3.672
589	2		nephropathies		renal disorders (excl nephropathies)							cefaclor	1,888	3.81953E-12	5.17109E-11	2.38621E-02	1.53938E-13	2.38239E-05	4.69130E-03					2.64564E-11	2.14980E-10	4.14729E-02	3.81529E-13	6.92006E-05	1.01744E-02					18	30	36	137	9	5					1.637	0.777	0.263	0.351	1.083	0.834
590	2		nephropathies		renal disorders (excl nephropathies)							cefoxitin	680	1.10627E-36	7.68380E-53	4.92691E-01	7.68331E-49	9.39097E-08	6.54079E-04					2.93065E-35	1.04250E-51	5.78720E-01	3.14307E-48	3.54059E-07	1.64726E-03					29	54	6	124	8	4					2.637	1.398	0.044	0.318	0.963	0.668
591												tetrazepam	1,752	6.48018E-08	6.43229E-08	1.87156E-07	5.39631E-24	3.96984E-01	6.27063E-01					3.11627E-07	2.10359E-07	5.61702E-07	1.65626E-23	4.81476E-01	7.10532E-01					13	24	51	158	2	1					1.182	0.621	0.372	0.405	0.241	0.167
592	1		nephropathies									phenazopyridine	3,678	1.97959E-01	1.47625E-06	1.07464E-29	5.00361E-85	1.75137E-09	8.99016E-11	4.61807E-01				2.91912E-01	4.21066E-06	6.61636E-29	2.70055E-84	8.02085E-09	4.87832E-10	6.04416E-01				1	34	143	409	18	17	1				0.091	0.880	1.043	1.048	2.166	2.837
593	1				renal disorders (excl nephropathies)							nicotinic acid	86,673	3.81814E-02	3.87033E-04	2.22259E-11	1.00323E-06	1.42137E-01	6.84296E-04	7.85380E-03				7.14423E-02	8.76169E-04	8.30439E-11	1.97866E-06	2.06843E-01	1.71641E-03	2.37643E-02				70	253	1,344	3,451	80	74	5				6.365	6.551	9.805	8.839	9.626	12.350
594												erythrocytes	8,334	8.63346E-01	6.08076E-06	4.09536E-02	0.00000E00	3.53219E-10	1.24469E-07					9.24576E-01	1.64336E-05	6.70429E-02	0.00000E00	1.70115E-09	5.06052E-07					9	58	129	2,382	28	20					0.818	1.502	0.941	6.101	3.369	3.338
595												methadone	34,029	1.22611E-03	3.75666E-02	3.57066E-17	4.03458E-19	8.15070E-11	1.40417E-10	1.41089E-01	1.00000E00			3.15943E-03	6.10800E-02	1.63826E-16	1.13522E-18	4.09731E-10	7.49992E-10	2.45361E-01	1.00000E00			17	147	624	1,569	66	53	2	1			1.546	3.806	4.552	4.019	7.941	8.845
596												salicylamide	1,648	1.87351E-03	1.10154E-09	9.08562E-04	3.41013E-15	1.11461E-10	5.88006E-06					4.73077E-03	4.20380E-09	1.97819E-03	8.81547E-15	5.52862E-10	1.94385E-05					7	26	38	129	14	8					0.636	0.673	0.277	0.330	1.685	1.335
597												interferon alfa natural	2,384	2.47427E-12	1.05723E-08	1.02565E-06	8.03261E-23			3.30716E-01	1.07729E-01			1.74266E-11	3.70492E-08	2.94889E-06	2.43227E-22			4.74934E-01	2.18244E-01			20	30	61	191			1	1			1.819	0.777	0.445	0.489
598												suprofen	2,253	2.75772E-03	4.98436E-06	5.13030E-01	4.43564E-53	3.34159E-02	1.35505E-01	3.15783E-01			9.89721E-03	6.76000E-03	1.36171E-05	5.97911E-01	1.88881E-52	5.82827E-02	1.98023E-01	4.57495E-01			3.83517E-02	8	24	25	251	5	3	1			1	0.727	0.621	0.182	0.643	0.602	0.501
599	2			hypertension	renal disorders (excl nephropathies)							cerivastatin	513	2.13899E-03	4.06553E-02	2.58369E-51	1.94593E-21	3.30085E-01	2.50833E-01					5.35992E-03	6.58353E-02	2.16361E-50	5.74430E-21	4.16582E-01	3.36823E-01					4	5	73	71	1	1					0.364	0.129	0.533	0.182	0.120	0.167
600	2			hypertension	renal disorders (excl nephropathies)							amantadine	12,748	1.69806E-11	1.47812E-03	6.01765E-14	4.35503E-08	1.16602E-03	1.32474E-02	1.00000E00				1.07734E-10	3.07254E-03	2.48060E-13	9.16420E-08	2.73720E-03	2.56657E-02	1.00000E00				44	69	268	588	1	1	2				4.001	1.787	1.955	1.506	0.120	0.167
601	3		nephropathies	hypertension	renal disorders (excl nephropathies)							ioversol	3,734	6.65017E-04	0.00000E00	7.16609E-01	1.52247E-34	1.01197E-02	1.48241E-03					1.80283E-03	0.00000E00	7.85482E-01	5.38138E-34	1.98798E-02	3.54841E-03					12	349	45	299	8	8					1.091	9.037	0.328	0.766	0.963	1.335
602	4	glomerulonephritis and nephrotic syndrome	nephropathies	hypertension	renal disorders (excl nephropathies)							tretinoin	5,895	3.12170E-08	2.96621E-05	7.71268E-03	5.35679E-09	3.44341E-01	7.79343E-01	9.02968E-09				1.55570E-07	7.52990E-05	1.46138E-02	1.16157E-08	4.31293E-01	8.41097E-01	7.79404E-08				24	43	100	305	2	2	11				2.182	1.113	0.730	0.781	0.241	0.334
603												molsidomine	2,596	2.02573E-01	6.79523E-07	4.70218E-09	8.09669E-70	1.18114E-03	1.81368E-01					2.97554E-01	2.00365E-06	1.54694E-08	3.98788E-69	2.76401E-03	2.55762E-01					5	28	72	306	8	3					0.455	0.725	0.525	0.784	0.963	0.501
604												desloratadine	11,467	2.40606E-01	2.92653E-02	1.99960E-23	5.52080E-43	2.64580E-07	1.22893E-06					3.43723E-01	4.88484E-02	1.07137E-22	2.12351E-42	9.51852E-07	4.53604E-06					16	56	283	724	28	22					1.455	1.450	2.065	1.854	3.369	3.672
605	1			hypertension								misoprostol	15,308	3.10866E-01	2.00707E-01	1.41078E-04	1.62318E-09	5.59558E-01	7.32619E-01	3.34899E-01	6.65163E-03			4.23395E-01	2.73026E-01	3.37544E-04	3.56836E-09	6.36753E-01	8.05349E-01	4.79262E-01	3.29081E-02			20	65	252	707	14	7	4	4			1.819	1.683	1.838	1.811	1.685	1.168
606												diosmin	3,206	2.23175E-03	2.74575E-03	8.49954E-10	5.99396E-28	6.13012E-05	3.66469E-02					5.57017E-03	5.50795E-03	2.92300E-09	1.94104E-27	1.70117E-04	6.43209E-02					10	23	86	251	11	5					0.909	0.596	0.627	0.643	1.324	0.834
607												magnesium chloride	119,781	2.44684E-20	2.19523E-40	2.46394E-177	4.70197E-34	5.87929E-28	1.11744E-19	8.26216E-07	5.29245E-02			2.93233E-19	2.32001E-39	5.51507E-176	1.65118E-33	7.13640E-27	1.00792E-18	5.59915E-06	1.35926E-01			36	189	2,764	5,201	10	8	2	1			3.273	4.894	20.164	13.321	1.203	1.335
608	1		nephropathies									pyrazinamide	6,010	2.14447E-27	3.11136E-50	1.66731E-08	6.47783E-46	3.31706E-03	9.03944E-02					3.59794E-26	4.08341E-49	5.32429E-08	2.57968E-45	7.18776E-03	1.41677E-01					49	122	33	456	12	7					4.455	3.159	0.241	1.168	1.444	1.168
609												insulin detemir	27,652	7.77968E-01	4.23668E-03	1.22310E-03	6.81400E-91	3.30439E-01	2.51333E-01	3.45608E-01				8.52490E-01	8.32412E-03	2.62484E-03	3.83057E-90	4.16677E-01	3.36924E-01	4.90309E-01				30	130	418	1,704	26	20	2				2.728	3.366	3.049	4.364	3.128	3.338
610												finasteride	31,293	1.68701E-02	6.24338E-03	2.36900E-99	3.08164E-60	9.19005E-01	1.88543E-01	7.45180E-02				3.42851E-02	1.18719E-02	3.29870E-98	1.40519E-59	9.68979E-01	2.64737E-01	1.53916E-01				19	85	891	1,730	23	23	1				1.728	2.201	6.500	4.431	2.767	3.838
611	1			hypertension								iohexol	5,201	8.26716E-01	1.08305E-19	8.06449E-03	2.69821E-121	2.18430E-33	2.51996E-31	5.83614E-01	2.20191E-01			8.91673E-01	6.51128E-19	1.52442E-02	1.74963E-120	3.13573E-32	3.85639E-30	7.11090E-01	3.48450E-01			4	70	46	582	47	40	1	1			0.364	1.813	0.336	1.491	5.655	6.676
612	1			hypertension								sufentanil	3,912	8.04538E-01	1.40259E-01	1.02357E-01	4.52469E-195	1.53447E-11	3.13698E-12	4.64565E-03	1.70603E-01			8.72368E-01	1.98199E-01	1.52359E-01	3.89642E-194	8.15287E-11	1.93329E-11	1.50968E-02	3.01441E-01			3	20	62	608	21	19	4	1			0.273	0.518	0.452	1.557	2.527	3.171
613	1				renal disorders (excl nephropathies)							cobicistat	3,611	2.87411E-01	5.10420E-22	2.42579E-03	1.32544E-13	1.73306E-35	6.80873E-11	1.24542E-01		5.13352E-04		3.98157E-01	3.34942E-21	4.99121E-03	3.30322E-13	2.72365E-34	3.73931E-10	2.22374E-01		2.77210E-03		6	61	27	224	43	17	2		2		0.546	1.580	0.197	0.574	5.174	2.837
614												dilazep	480	2.66583E-39	5.09280E-39	2.17385E-04	3.65556E-21	3.12596E-01						7.59510E-38	5.11317E-38	5.09927E-04	1.07442E-20	4.00263E-01						28	39	17	68	1						2.546	1.010	0.124	0.174	0.120
615												ramipril and diuretics	1,457	9.34403E-04	4.80721E-02	6.72085E-08	2.43294E-35	6.20143E-03	1.56143E-03					2.45382E-03	7.67930E-02	2.07428E-07	8.69045E-35	1.27181E-02	3.71146E-03					7	10	46	163	5	5					0.636	0.259	0.336	0.417	0.602	0.834
616	3		nephropathies	hypertension	renal disorders (excl nephropathies)							sevoflurane	7,108	7.11101E-01	3.74335E-01	9.17531E-02	1.06656E-15	2.56504E-10	4.99619E-08	1.19789E-01	2.88178E-01	1.94898E-03		8.03714E-01	4.59669E-01	1.38381E-01	2.79185E-15	1.24743E-09	2.11988E-07	2.15884E-01	4.14200E-01	9.39687E-03		8	30	108	397	26	19	3	1	2		0.727	0.777	0.788	1.017	3.128	3.171
617	2		nephropathies		renal disorders (excl nephropathies)							colistin	2,713	6.51952E-02	4.31569E-34	1.46685E-01	5.96141E-153	1.19431E-36	5.16968E-31					1.13809E-01	3.75148E-33	2.09738E-01	4.36847E-152	1.93816E-35	7.73747E-30					6	68	26	446	40	32					0.546	1.761	0.190	1.142	4.813	5.340
618												ferrous fumarate	9,212	7.46270E-01	1.04950E-09	4.17653E-02	7.86646E-81	4.85988E-04	3.04347E-05	2.04080E-01				8.26149E-01	4.04491E-09	6.82784E-02	4.11430E-80	1.20328E-03	9.44238E-05	3.26210E-01				8	74	141	732	18	17	3				0.727	1.916	1.029	1.875	2.166	2.837
619												salmeterol and fluticasone	90,873	2.16599E-03	5.68048E-11	2.13540E-22	1.92894E-02	3.10473E-01	3.25009E-01	1.19520E-03				5.41498E-03	2.35184E-10	1.10939E-21	2.80120E-02	3.98479E-01	4.16820E-01	4.47518E-03				65	218	1,514	3,465	62	58	4				5.910	5.645	11.045	8.875	7.460	9.680
620	1			hypertension								rosiglitazone	149,593	4.49988E-24	8.84976E-36	2.25281E-95	1.09446E-08	6.24180E-16	2.16613E-07	8.19560E-09	1.26308E-02			6.41021E-23	7.93317E-35	2.94835E-94	2.35436E-08	4.16027E-15	8.70285E-07	7.20563E-08	5.69162E-02			47	280	2,888	5,077	41	41	2	1			4.274	7.250	21.069	13.004	4.933	6.842
621												liquid paraffin	4,348	2.29103E-01	8.02742E-08	6.37876E-01	1.90108E-36	2.17220E-04	2.32247E-04	1.67047E-01	1.87718E-01			3.31049E-01	2.60405E-07	7.14237E-01	6.88154E-36	5.63037E-04	6.37743E-04	2.78412E-01	3.19665E-01			7	41	52	338	12	10	2	1			0.636	1.062	0.379	0.866	1.444	1.669
622												linagliptin	12,051	8.54683E-02	1.04659E-03	4.91793E-01	1.39860E-113	8.69298E-01	1.00000E00	7.29214E-01	4.38111E-01			1.45827E-01	2.21917E-03	5.78225E-01	8.79489E-113	9.18515E-01	1.00000E00	8.38018E-01	5.61068E-01			19	67	146	981	8	6	1	1			1.728	1.735	1.065	2.513	0.963	1.001
623	1			hypertension								norepinephrine	6,346	2.35140E-01	1.15494E-02	3.42169E-02	0.00000E00	7.44762E-13	4.07765E-11	9.32871E-02				3.37510E-01	2.09119E-02	5.73876E-02	0.00000E00	4.29317E-12	2.30446E-10	1.78311E-01				3	36	101	1,774	28	22	3				0.273	0.932	0.737	4.544	3.369	3.672
624												saccharomyces boulardii	1,825	3.27973E-03	6.13052E-05	3.35403E-03	1.01341E-34	2.55996E-06	9.69791E-05					7.82369E-03	1.50674E-04	6.73337E-03	3.58674E-34	8.32684E-06	2.79250E-04					7	19	39	186	10	7					0.636	0.492	0.285	0.476	1.203	1.168
625	2			hypertension	renal disorders (excl nephropathies)							palonosetron	8,187	1.00000E00	3.11304E-01	7.35726E-11	1.68706E-27	1.88724E-08	2.84289E-11	1.00000E00	3.23990E-01			1.00000E00	3.96384E-01	2.66979E-10	5.43073E-27	7.71958E-08	1.64068E-10	1.00000E00	4.53201E-01			8	35	178	502	25	25	1	1			0.727	0.906	1.299	1.286	3.008	4.172
626												glycerol	11,169	4.58001E-01	1.25254E-05	1.10350E-01	3.61665E-24	8.61437E-02	6.89420E-02	7.13227E-01	4.13885E-01			5.76851E-01	3.30935E-05	1.62839E-01	1.11637E-23	1.34251E-01	1.11652E-01	8.28815E-01	5.37364E-01			14	71	163	626	14	11	2	1			1.273	1.838	1.189	1.603	1.685	1.836
627												sorbitol	1,068	3.02160E-01	1.65615E-10	5.23332E-05	1.02687E-27	2.03329E-01		1.43424E-02	4.97789E-02			4.14551E-01	6.62459E-10	1.31658E-04	3.31738E-27	2.79530E-01		3.89430E-02	1.30184E-01			2	22	31	122	2		2	1			0.182	0.570	0.226	0.312	0.241
628	1			hypertension								vinblastine	3,807	1.00000E00	2.00073E-08	1.41707E-02	2.11706E-12	5.81639E-07	8.05198E-05	5.27948E-04		3.46779E-10		1.00000E00	6.84407E-08	2.55757E-02	5.10663E-12	2.01015E-06	2.34835E-04	2.08133E-03		3.60117E-09		3	39	67	228	15	10	5		5		0.273	1.010	0.489	0.584	1.805	1.669
629	1			hypertension								haloperidol	32,171	1.15876E-04	3.83044E-07	6.48837E-46	4.25847E-76	5.79899E-09	2.10108E-12					3.63012E-04	1.15662E-06	5.12446E-45	2.17262E-75	2.48077E-08	1.31270E-11					13	175	732	1,851	59	55					1.182	4.531	5.340	4.741	7.099	9.179
630												influenza, inactivated, whole virus	8,024	1.00000E00	3.71027E-04	1.13460E-59	3.33378E-82	1.00000E00	4.71336E-01					1.00000E00	8.41832E-04	1.04514E-58	1.76756E-81	1.00000E00	5.65740E-01					8	50	306	669	6	6					0.727	1.295	2.232	1.714	0.722	1.001
631												imidapril	2,197	2.68532E-09	1.56274E-20	5.76968E-05	1.55823E-65	1.95488E-03						1.45858E-08	9.68515E-20	1.44092E-04	7.36617E-65	4.42889E-03						16	46	52	270	7						1.455	1.191	0.379	0.692	0.842
632												magnesium carbonate	10,322	6.43540E-01	2.37775E-03	9.77966E-12	3.29577E-46	4.26495E-03	5.31893E-01	1.00000E00				7.50963E-01	4.83740E-03	3.67121E-11	1.31636E-45	9.12260E-03	6.27763E-01	1.00000E00				12	57	218	680	17	7	1				1.091	1.476	1.590	1.742	2.045	1.168
633	4	glomerulonephritis and nephrotic syndrome	nephropathies	hypertension	renal disorders (excl nephropathies)							muromonab-cd3	392	6.34096E-05	3.48076E-10	6.48985E-01	1.68611E-58	2.63697E-01	1.98023E-01	6.38879E-02				2.05469E-04	1.36778E-09	7.25301E-01	7.54840E-58	3.50266E-01	2.76523E-01	1.37142E-01				5	14	6	105	1	1	1				0.455	0.363	0.044	0.269	0.120	0.167
634	1			hypertension								interferon beta-1b	30,124	7.35293E-10	1.24437E-01	7.31940E-02	1.46619E-38	1.23287E-03	2.73816E-02	5.02863E-01	1.76078E-01			4.14288E-09	1.78989E-01	1.13536E-01	5.40870E-38	2.88055E-03	4.93304E-02	6.45302E-01	3.07212E-01			71	93	423	708	9	8	3	3			6.456	2.408	3.086	1.813	1.083	1.335
635												dextromethorphan	28,078	9.25995E-01	1.35608E-01	2.70312E-16	4.08412E-01	8.13715E-04	1.09370E-05	3.48123E-01				9.88863E-01	1.92564E-01	1.20558E-15	4.65576E-01	1.94692E-03	3.50498E-05	4.92173E-01				28	117	526	1,003	39	36	2				2.546	3.030	3.837	2.569	4.693	6.008
636												ketoconazole	8,859	4.04824E-01	7.23041E-01	6.80452E-23	4.47522E-66	3.65450E-06	7.47732E-08	6.64316E-01				5.25610E-01	7.85217E-01	3.58172E-22	2.13046E-65	1.17085E-05	3.10491E-07	7.87195E-01				6	34	233	670	22	21	2				0.546	0.880	1.700	1.716	2.647	3.505
637	1			hypertension								flunisolide	2,621	7.55418E-01	2.14338E-04	5.43410E-36	1.31676E-40	5.08516E-03	8.35149E-04					8.35052E-01	4.99293E-04	3.71848E-35	4.91105E-40	1.07538E-02	2.06438E-03					3	23	128	249	7	7					0.273	0.596	0.934	0.638	0.842	1.168
638	1			hypertension								leuprorelin	44,013	3.32854E-01	4.71164E-06	9.61551E-05	2.38683E-03	7.91443E-04	6.40019E-03	4.63844E-01	1.00000E00			4.49160E-01	1.29248E-05	2.34513E-04	3.78755E-03	1.90278E-03	1.34388E-02	6.04694E-01	1.00000E00			52	105	661	1,495	16	12	5	2			4.728	2.719	4.822	3.829	1.925	2.003
639	1				renal disorders (excl nephropathies)							minoxidil	61,364	6.82818E-05	1.27502E-12	3.25893E-02	5.60020E-09	5.61316E-01	3.46712E-01	1.15712E-01	3.81603E-01		2.37890E-01	2.20783E-04	5.79241E-12	5.47847E-02	1.21240E-08	6.37782E-01	4.38868E-01	2.09920E-01	5.09527E-01		3.28295E-01	34	125	850	1,984	43	40	5	1		1	3.091	3.237	6.201	5.082	5.174	6.676
640												diclofenac, combinations	6,092	1.00000E00	1.35578E-01	4.25333E-10	8.16125E-16	4.87813E-01	1.65335E-01	2.05703E-02	2.35148E-04			1.00000E00	1.92564E-01	1.48929E-09	2.14253E-15	5.69878E-01	2.36790E-01	5.33787E-02	2.12538E-03			6	29	139	351	6	6	4	4			0.546	0.751	1.014	0.899	0.722	1.001
641												isoflurane	2,319		6.00641E-01	1.67343E-07	8.31437E-139	5.76907E-04	6.52494E-05	3.23348E-01	1.04951E-01				6.70048E-01	5.04769E-07	5.77945E-138	1.41432E-03	1.93195E-04	4.65985E-01	2.15402E-01				6	62	392	8	8	1	1				0.155	0.452	1.004	0.963	1.335
642	3		nephropathies		renal disorders (excl nephropathies)	renal tubular disorder						nafcillin	688	8.30484E-04	1.43339E-121	4.94679E-01	1.29678E-86	1.51820E-11	4.74114E-13					2.20780E-03	3.88951E-120	5.80478E-01	7.06956E-86	8.09526E-11	3.07497E-12					5	99	6	169	11	11					0.455	2.564	0.044	0.433	1.324	1.836
643												thiotepa	2,593		2.81960E-11	1.19943E-18	3.97896E-26	4.61818E-01	6.60784E-01						1.18944E-10	5.64367E-18	1.26281E-25	5.46046E-01	7.42222E-01						36	95	212	3	2						0.932	0.693	0.543	0.361	0.334
643												benzonatate	8,518	4.95785E-01	7.17685E-01	7.77214E-46	1.65859E-59	1.00000E00	1.00000E00	1.00000E00			3.69175E-02	6.13157E-01	7.80245E-01	6.10304E-45	7.52489E-59	1.00000E00	1.00000E00	1.00000E00			1.03757E-01	6	28	287	632	6	4	1			1	0.546	0.725	2.094	1.619	0.722	0.668
645	1			hypertension								droperidol	1,547			1.87565E-20	3.62076E-92	6.40510E-08	2.37057E-09							9.33924E-20	2.05252E-91	2.45200E-07	1.16560E-08							73	260	11	11							0.533	0.666	1.324	1.836
646												tolvaptan	5,077	7.73464E-03	3.26241E-03	4.92860E-01	1.27088E-158	4.52404E-01	5.42155E-01	5.74823E-01	2.15552E-01			1.71000E-02	6.49248E-03	5.78720E-01	9.57228E-158	5.37770E-01	6.36016E-01	7.03514E-01	3.46519E-01			12	32	59	641	2	1	1	1			1.091	0.829	0.430	1.642	0.241	0.167
647	2			hypertension	renal disorders (excl nephropathies)							nefazodone	3,070		4.88833E-02	1.57351E-45	1.43750E-06	5.75537E-09	5.68098E-11						7.79029E-02	1.22755E-44	2.81462E-06	2.46919E-08	3.13259E-10						18	156	166	16	16						0.466	1.138	0.425	1.925	2.670
648												raloxifene	19,203	2.14042E-03	4.34452E-01	1.86755E-45	2.21850E-09	6.98224E-02	5.39492E-01					5.35992E-03	5.13769E-01	1.45220E-44	4.86522E-09	1.11373E-01	6.34532E-01					35	76	498	865	8	8					3.182	1.968	3.633	2.216	0.963	1.335
649												temocapril	980	3.34285E-18	2.42887E-27	8.70826E-04	4.38449E-44			1.52153E-01				3.52986E-17	1.83352E-26	1.89976E-03	1.71821E-43			2.59387E-01				19	39	26	143			1				1.728	1.010	0.190	0.366
650	3		nephropathies	hypertension	renal disorders (excl nephropathies)							duloxetine	123,125	1.23940E-13	2.15986E-35	6.84056E-145	1.05134E-32	1.71662E-04	5.26824E-02	4.83324E-08				9.59740E-13	1.91058E-34	1.27993E-143	3.62607E-32	4.51218E-04	8.80411E-02	3.77453E-07				53	212	2,692	3,755	61	53	1				4.819	5.490	19.639	9.618	7.340	8.845
651												tinzaparin	5,791	2.21098E-02	4.23007E-03	9.53462E-01	3.71318E-68	3.14001E-07	1.78775E-06	6.23018E-01				4.38709E-02	8.31927E-03	1.00000E00	1.79614E-67	1.11620E-06	6.44158E-06	7.42551E-01				12	35	75	504	19	15	1				1.091	0.906	0.547	1.291	2.286	2.503
652												etacrynic acid	523	1.75556E-02	1.02552E-07	2.04335E-04	1.82171E-25			2.30395E-06	1.55974E-08			3.54397E-02	3.27905E-07	4.80258E-04	5.73447E-25			1.43124E-05	3.18730E-07			3	13	18	78			4	4			0.273	0.337	0.131	0.200
653	3	glomerulonephritis and nephrotic syndrome	nephropathies	hypertension								trastuzumab	33,824	1.00000E00	4.14622E-01	5.58261E-07	3.42342E-03	3.20439E-03	3.75879E-02	6.72300E-01			1.38903E-01	1.00000E00	4.95867E-01	1.62656E-06	5.36634E-03	6.96382E-03	6.58876E-02	7.94360E-01			2.32756E-01	34	113	543	1,140	12	10	4			1	3.091	2.926	3.961	2.920	1.444	1.669
654	2			hypertension	renal disorders (excl nephropathies)							levocarnitine	3,503	4.20753E-01	6.29905E-08	1.67287E-04	5.26183E-19	2.06980E-01	4.54720E-01	2.11354E-07				5.43024E-01	2.06338E-07	3.95901E-04	1.47288E-18	2.83527E-01	5.51281E-01	1.53372E-06				5	36	72	239	5	3	8				0.455	0.932	0.525	0.612	0.602	0.501
655	1			hypertension								terbinafine	11,517	2.76670E-02	2.76523E-01	1.50683E-06	2.10587E-07	3.11912E-01	4.45664E-02	1.00000E00	4.23565E-01			5.37903E-02	3.61256E-01	4.27589E-06	4.26219E-07	3.99729E-01	7.64912E-02	1.00000E00	5.48418E-01			20	49	210	531	12	12	1	1			1.819	1.269	1.532	1.360	1.444	2.003
656												olmesartan medoxomil and amlodipine	4,884	6.50493E-01	5.56801E-02	2.37608E-11	7.06827E-125	7.95869E-01	1.00000E00	5.60769E-01				7.57905E-01	8.80359E-02	8.85027E-11	4.66161E-124	8.52391E-01	1.00000E00	6.91399E-01				6	26	122	567	4	2	1				0.546	0.673	0.890	1.452	0.481	0.334
657	4	glomerulonephritis and nephrotic syndrome	nephropathies	hypertension	renal disorders (excl nephropathies)							nabumetone	8,545	4.96318E-01	2.78832E-01	3.08866E-105	1.51996E-33	6.99948E-06	7.78086E-07					6.13290E-01	3.62772E-01	4.40318E-104	5.30317E-33	2.16810E-05	2.93561E-06					6	37	404	544	21	19					0.546	0.958	2.947	1.393	2.527	3.171
658	1				renal disorders (excl nephropathies)							dolutegravir	5,806	8.39220E-01	3.48097E-15	7.25585E-03	8.87143E-42	2.16628E-05	4.87457E-02	2.56049E-01			2.53107E-02	9.01465E-01	1.75183E-14	1.38138E-02	3.36915E-41	6.32928E-05	8.29121E-02	3.93184E-01			7.65494E-02	6	66	52	433	16	7	2			1	0.546	1.709	0.379	1.109	1.925	1.168
659	1			hypertension								modafinil	38,222	2.98769E-01	2.33328E-07	5.69675E-120	8.39818E-61	1.30181E-06	1.97408E-04	1.07820E-01				4.10955E-01	7.16397E-07	9.09582E-119	3.84241E-60	4.36763E-06	5.45374E-04	1.99576E-01				46	82	1,085	841	7	6	2				4.183	2.123	7.915	2.154	0.842	1.001
660	2			hypertension	renal disorders (excl nephropathies)							carfilzomib	10,780	1.33867E-01	1.08885E-01	5.33143E-07	3.41487E-76	1.00000E00	4.10295E-01	2.73468E-01	9.48148E-02	9.26682E-02		2.14585E-01	1.59002E-01	1.55717E-06	1.74552E-75	1.00000E00	5.02086E-01	4.13733E-01	2.03438E-01	1.81307E-01		6	29	201	804	8	8	3	2	1		0.546	0.751	1.466	2.059	0.963	1.335
661	4	glomerulonephritis and nephrotic syndrome	nephropathies	hypertension	renal disorders (excl nephropathies)							propafenone	7,154	3.17343E-06	1.67260E-01	2.66337E-13	2.84340E-15	2.84059E-01	7.03913E-02					1.21621E-05	2.32267E-01	1.07932E-12	7.37866E-15	3.71366E-01	1.13863E-01					23	33	170	397	8	8					2.091	0.855	1.240	1.017	0.963	1.335
662	2	glomerulonephritis and nephrotic syndrome	nephropathies									isotretinoin	47,782	4.04441E-44	5.61698E-08	2.18155E-08	2.12749E-150	3.13724E-09		3.09334E-02	1.00000E00			1.35712E-42	1.85204E-07	6.90201E-08	1.54229E-149	1.40237E-08		7.33104E-02	1.00000E00			175	249	482	793	7		2	2			15.912	6.448	3.516	2.031	0.842
663	1			hypertension								naloxone	25,872	6.97779E-01	4.68164E-01	2.37554E-10	1.27604E-01	5.02616E-01	6.92180E-01	3.40756E-01	3.50750E-01			7.94006E-01	5.44905E-01	8.47900E-10	1.63372E-01	5.83974E-01	7.67711E-01	4.85947E-01	4.75079E-01			24	86	454	995	23	16	2	2			2.182	2.227	3.312	2.548	2.767	2.670
664												oxygen	25,903	4.80574E-03	7.17311E-01	3.80292E-37	3.60093E-244	5.72818E-02	5.46163E-03					1.10620E-02	7.80245E-01	2.67882E-36	3.42849E-243	9.36711E-02	1.16412E-02					13	97	589	2,114	29	26					1.182	2.512	4.297	5.415	3.489	4.339
665	1			hypertension								nalbuphine	1,203	3.52775E-01	1.75359E-07	9.60150E-07	9.79952E-23	3.54446E-16	5.87203E-07					4.70991E-01	5.47620E-07	2.76722E-06	2.96397E-22	2.40540E-15	2.25924E-06					2	19	38	121	17	8					0.182	0.492	0.277	0.310	2.045	1.335
666	5		nephropathies	hypertension	renal disorders (excl nephropathies)	renal tubular disorder		renal tubular acidosis				posaconazole	4,865	6.49764E-01	7.35644E-14	7.99114E-01	1.37558E-46	1.65286E-04	2.07303E-01	1.55667E-03				7.57640E-01	3.47570E-13	8.54495E-01	5.52686E-46	4.35224E-04	2.87229E-01	5.61085E-03				6	57	60	395	13	5	5				0.546	1.476	0.438	1.012	1.564	0.834
667												dihydralazine	374	5.08405E-05	2.03187E-09	7.51208E-12	1.36451E-21	2.36486E-04						1.68118E-04	7.65477E-09	2.84225E-11	4.04565E-21	6.06657E-04						5	13	26	60	4						0.455	0.337	0.190	0.154	0.481
668	5		nephropathies	hypertension	renal disorders (excl nephropathies)	renal tubular disorder		renal tubular acidosis				topiramate	59,418	1.22655E-05	1.02218E-02	2.47920E-02	4.51680E-24	2.34725E-05	8.66409E-05	5.86277E-81				4.36813E-05	1.86425E-02	4.28921E-02	1.38789E-23	6.83127E-05	2.51074E-04	4.37043E-79				30	254	827	1,732	20	13	116				2.728	6.577	6.033	4.436	2.406	2.170
669												ticarcillin	663		1.44952E-06	4.72347E-03	5.47186E-28	7.75130E-08	2.66535E-06						4.14620E-06	9.23486E-03	1.77409E-27	2.95222E-07	9.35619E-06						13	18	93	8	6						0.337	0.131	0.238	0.963	1.001
670	1				renal disorders (excl nephropathies)							roxithromycin	1,494	5.10995E-06	1.50956E-08	4.90354E-01	4.18622E-29	2.09227E-04	2.37827E-04					1.91465E-05	5.22043E-08	5.77384E-01	1.38550E-28	5.46112E-04	6.49139E-04					10	23	22	153	7	6					0.909	0.596	0.160	0.392	0.842	1.001
671	1			hypertension								dronabinol	11,312	3.76529E-01	3.02993E-05	1.33199E-07	4.50618E-12	6.14228E-06	9.88521E-07	1.26030E-01				4.97207E-01	7.67227E-05	4.03302E-07	1.07544E-11	1.91449E-05	3.69881E-06	2.24176E-01				8	70	213	560	25	22	4				0.727	1.813	1.554	1.434	3.008	3.672
672												dexpanthenol	20,032	3.76729E-01	9.99999E-01	9.08884E-17	1.86240E-15	6.11767E-01	7.06668E-02	7.80527E-01	6.16561E-01			4.97207E-01	1.00000E00	4.12268E-16	4.85626E-15	6.84683E-01	1.13903E-01	8.79165E-01	7.29934E-01			16	72	401	955	13	5	2	1			1.455	1.864	2.925	2.446	1.564	0.834
673	1			hypertension								nisoldipine	1,586	2.26518E-01	3.15170E-04	2.08073E-23	9.00525E-21	3.70844E-02	6.15739E-02					3.27940E-01	7.20799E-04	1.10988E-22	2.61830E-20	6.40081E-02	1.01163E-01					3	16	79	140	4	3					0.273	0.414	0.576	0.359	0.481	0.501
674	3		nephropathies	hypertension	renal disorders (excl nephropathies)							mitomycin	2,539	1.36168E-16	3.38503E-09	1.69269E-02	2.03893E-19			3.47965E-01	1.14318E-01			1.29317E-15	1.25177E-08	3.02361E-02	5.80342E-19			4.92173E-01	2.29612E-01			25	32	47	190			1	1			2.273	0.829	0.343	0.487
675	1			hypertension								levodopa	48,352	5.23382E-01	2.69412E-04	2.25086E-01	6.71273E-01	1.40095E-02	2.68674E-02	7.63832E-02		3.54002E-01		6.40443E-01	6.21101E-04	3.03537E-01	7.23445E-01	2.67471E-02	4.85324E-02	1.55035E-01		4.73171E-01		45	129	592	1,755	23	16	3		1		4.092	3.340	4.319	4.495	2.767	2.670
676												zinc preparations	3,673	7.95067E-01	8.13925E-03	7.72534E-15	7.29118E-21	1.00000E00	1.00000E00	4.61354E-01	1.61068E-01			8.65289E-01	1.50910E-02	3.26317E-14	2.12909E-20	1.00000E00	1.00000E00	6.04416E-01	2.90552E-01			4	24	109	254	2	2	1	1			0.364	0.621	0.795	0.651	0.241	0.334
677	4	glomerulonephritis and nephrotic syndrome	nephropathies	hypertension	renal disorders (excl nephropathies)							sulindac	3,009	3.91516E-02	1.88828E-04	1.95585E-09	1.49082E-18	7.35890E-04	2.41001E-01					7.30739E-02	4.46079E-04	6.54226E-09	4.14729E-18	1.77781E-03	3.24993E-01					7	25	81	212	9	3					0.636	0.647	0.591	0.543	1.083	0.501
678	1			hypertension								daunorubicin	8,731	6.17616E-01	6.97859E-07	3.57076E-04	2.73538E-94	1.95293E-21	2.60654E-15					7.26324E-01	2.05168E-06	8.14474E-04	1.56044E-93	1.67571E-20	1.95061E-14					7	63	152	741	44	31					0.636	1.631	1.109	1.898	5.294	5.174
679												glucosamine	28,114	2.46665E-05	1.00804E-01	1.10760E-74	6.17013E-41	1.78232E-02	2.57406E-01	8.15851E-01				8.50375E-05	1.49383E-01	1.22244E-73	2.31081E-40	3.32625E-02	3.42489E-01	9.12685E-01				9	85	757	1,479	11	11	5				0.818	2.201	5.523	3.788	1.324	1.836
680	2			hypertension	renal disorders (excl nephropathies)							etravirine	4,698	8.19519E-01	4.57947E-52	3.99473E-01	2.71243E-55	1.28108E-21	1.65253E-03					8.87078E-01	6.17153E-51	4.88583E-01	1.18297E-54	1.12509E-20	3.89401E-03					5	111	67	408	34	9					0.455	2.874	0.489	1.045	4.091	1.502
681	3		nephropathies	hypertension	renal disorders (excl nephropathies)							aldesleukin	1,562	6.78531E-01	1.68106E-02	5.50546E-02	3.48108E-57	8.22351E-03	1.24140E-02	2.90641E-02	7.19599E-02			7.75024E-01	2.96362E-02	8.75536E-02	1.53805E-56	1.65245E-02	2.42234E-02	7.00909E-02	1.68264E-01			2	12	29	209	5	4	2	1			0.182	0.311	0.212	0.535	0.602	0.668
682												oblimersen	177	1.47443E-02	1.35696E-01	6.42190E-07	4.13163E-16	3.90287E-04	1.50438E-04					3.05822E-02	1.92564E-01	1.86430E-06	1.09421E-15	9.76044E-04	4.22467E-04					2	2	13	35	3	3					0.182	0.052	0.095	0.090	0.361	0.501
683												trometamol	328	1.50795E-06	2.28112E-04	4.21247E-02	6.26571E-10	2.76239E-02	1.50414E-02					6.05587E-06	5.27707E-04	6.87721E-02	1.39330E-09	4.93922E-02	2.86308E-02					6	7	9	38	2	2					0.546	0.181	0.066	0.097	0.241	0.334
684	2			hypertension	renal disorders (excl nephropathies)							desmopressin	6,126	1.48772E-02	1.02923E-02	8.64963E-01	1.87198E-07	3.28557E-02	9.29743E-02	2.75878E-01	3.53145E-02			3.08156E-02	1.87370E-02	9.15416E-01	3.79447E-07	5.73725E-02	1.45386E-01	4.15845E-01	1.08066E-01			13	35	80	305	10	7	2	2			1.182	0.906	0.584	0.781	1.203	1.168
685	2			hypertension	renal disorders (excl nephropathies)							risperidone	118,166	5.59250E-21	4.12063E-15	3.99002E-01	1.07233E-176	4.63883E-03	2.66543E-01	3.10259E-01	1.39257E-01			6.86559E-20	2.06340E-14	4.88303E-01	8.68137E-176	9.85173E-03	3.52801E-01	4.50748E-01	2.63937E-01			34	277	1,488	2,639	66	57	15	2			3.091	7.173	10.855	6.759	7.941	9.513
686	2			hypertension	renal disorders (excl nephropathies)							goserelin	8,501	9.32553E-04	7.86453E-01	1.38879E-04	2.40725E-29	1.73212E-01	6.31205E-02	1.00000E00				2.45323E-03	8.35996E-01	3.32614E-04	7.98675E-29	2.45356E-01	1.03330E-01	1.00000E00				20	32	151	525	10	9	1				1.819	0.829	1.102	1.345	1.203	1.502
687	1			hypertension								mexiletine	2,309	1.39805E-06	1.38285E-09	5.17629E-01	3.62989E-52	2.69985E-01	1.42699E-01					5.64455E-06	5.24907E-09	6.02885E-01	1.53844E-51	3.57031E-01	2.06542E-01					13	31	33	253	3	3					1.182	0.803	0.241	0.648	0.361	0.501
688												sultamicillin	718		1.71065E-02	1.83928E-02	3.44326E-19	2.86384E-04	8.11920E-03	1.13901E-01	3.37442E-02				3.00787E-02	3.26545E-02	9.69852E-19	7.24698E-04	1.66291E-02	2.08015E-01	1.05732E-01				7	17	82	5	3	1	1				0.181	0.124	0.210	0.602	0.501
689	1				renal disorders (excl nephropathies)							clomipramine	6,300	1.00000E00	3.98604E-13	1.08338E-04	3.59789E-17	1.00000E00	5.95475E-01	1.00000E00	2.60125E-01			1.00000E00	1.84423E-12	2.62888E-04	9.68992E-17	1.00000E00	6.83842E-01	1.00000E00	3.90577E-01			6	65	118	367	4	2	1	1			0.546	1.683	0.861	0.940	0.481	0.334
690	4	glomerulonephritis and nephrotic syndrome	nephropathies	hypertension	renal disorders (excl nephropathies)							agalsidase beta	6,444	1.97796E-04	6.47033E-05	3.76049E-01	1.73796E-140	1.00000E00	4.21557E-01					5.98542E-04	1.58638E-04	4.65445E-01	1.22063E-139	1.00000E00	5.14942E-01					18	45	91	703	5	5					1.637	1.165	0.664	1.801	0.602	0.834
691												fulvestrant	9,539	4.25961E-01	3.05614E-01	1.31623E-98	7.41379E-76	2.68821E-01	5.10204E-01					5.49275E-01	3.90129E-01	1.79112E-97	3.77531E-75	3.55807E-01	6.06898E-01					12	28	418	736	4	3					1.091	0.725	3.049	1.885	0.481	0.501
692												nateglinide	4,940	6.52762E-01	2.35644E-02	3.19535E-24	3.60691E-102	7.97804E-01	3.65560E-01					7.58792E-01	4.02016E-02	1.73929E-23	2.12950E-101	8.53851E-01	4.59311E-01					6	28	159	527	4	4					0.546	0.725	1.160	1.350	0.481	0.668
693	1			hypertension								isoprenaline	428		7.20420E-02	1.80419E-04	1.35357E-20	4.82045E-03	2.14112E-01	2.46947E-03					1.10259E-01	4.25298E-04	3.91449E-20	1.02084E-02	2.93677E-01	8.54414E-03					4	16	63	3	1	2					0.104	0.117	0.161	0.361	0.167
694												dexlansoprazole	10,928		7.50025E-01	2.79004E-11	6.96116E-36	4.92565E-01	1.00000E00	7.07787E-01	4.07086E-01		4.71182E-02		8.05806E-01	1.03120E-10	2.49642E-35	5.74531E-01	1.00000E00	8.24411E-01	5.30001E-01		1.10239E-01		37	226	669	6	6	2	1		1		0.958	1.649	1.714	0.722	1.001
695	2			hypertension	renal disorders (excl nephropathies)							pramipexole	24,883	8.43130E-01	3.90253E-04	2.18821E-06	1.93535E-01	3.04149E-01	1.07736E-01	8.05258E-01	3.33677E-01			9.04209E-01	8.82465E-04	6.14391E-06	2.39505E-01	3.92476E-01	1.63586E-01	9.03299E-01	4.62620E-01			24	58	408	951	24	20	3	2			2.182	1.502	2.976	2.436	2.888	3.338
696												daclatasvir	5,534	3.03751E-05	1.06974E-03	6.34753E-07	5.24246E-62	4.56517E-02	7.76318E-01	6.06334E-01	2.32513E-01			1.02839E-04	2.26110E-03	1.84494E-06	2.41493E-61	7.67544E-02	8.39830E-01	7.27956E-01	3.65489E-01			18	36	33	474	9	2	1	1			1.637	0.932	0.241	1.214	1.083	0.334
697												fluticasone, combinations	72,463	9.51107E-05	1.54770E-10	6.56530E-12	3.77462E-01	3.81624E-02	7.52891E-01	1.35416E-02				3.01084E-04	6.20317E-10	2.48796E-11	4.35063E-01	6.56411E-02	8.19791E-01	3.71488E-02				43	166	1,148	2,612	41	38	4				3.910	4.298	8.375	6.690	4.933	6.342
698												dichloralphenazone	3,323	8.73622E-03	8.43298E-03	2.10802E-28	1.39487E-13	1.00000E00	7.11787E-01					1.91184E-02	1.56068E-02	1.27172E-27	3.47305E-13	1.00000E00	7.86256E-01					9	22	132	210	2	2					0.818	0.570	0.963	0.538	0.241	0.334
699												ascorbic acid (vit c)	47,769	4.38358E-04	7.08506E-05	9.97207E-30	5.82100E-16	8.05133E-01	9.22964E-01	6.69608E-03				1.23723E-03	1.72865E-04	6.15544E-29	1.53113E-15	8.60461E-01	9.79031E-01	2.07200E-02				26	123	913	2,093	35	27	1				2.364	3.185	6.661	5.361	4.211	4.506
700	3	glomerulonephritis and nephrotic syndrome	nephropathies		renal disorders (excl nephropathies)							etidronic acid	2,183	2.27924E-03	4.60740E-02	3.86465E-14	9.17180E-13	2.43797E-01	1.26695E-01					5.67930E-03	7.38950E-02	1.60136E-13	2.22227E-12	3.26565E-01	1.87564E-01					8	14	76	150	3	3					0.727	0.363	0.554	0.384	0.361	0.501
701												camostat	1,090	2.76162E-02	2.41498E-10	1.00000E00	1.14366E-14	1.82947E-03	4.32229E-04	8.95334E-04				5.37903E-02	9.56467E-10	1.00000E00	2.91191E-14	4.18925E-03	1.11707E-03	3.43072E-03				4	22	14	96	5	5	3				0.364	0.570	0.102	0.246	0.602	0.834
702	3	glomerulonephritis and nephrotic syndrome	nephropathies		renal disorders (excl nephropathies)							penicillamine	904	1.18029E-28	3.06761E-22	1.01409E-03	2.77606E-05	9.26900E-05						2.14727E-27	2.01959E-21	2.19399E-03	5.07318E-05	2.51611E-04						26	33	24	59	6						2.364	0.855	0.175	0.151	0.722
703												ticarcillin and beta-lactamase inhibitor	401		7.50607E-04	8.60698E-05	1.94623E-17	3.07697E-04	1.60803E-03						1.62943E-03	2.10713E-04	5.26789E-17	7.77311E-04	3.80233E-03						7	16	56	4	3						0.181	0.117	0.143	0.481	0.501
704												nitroprusside	674	5.01718E-01	3.16814E-01	1.82602E-27	0.00000E00	2.14531E-04	4.71043E-05					6.18902E-01	4.01847E-01	1.08519E-26	0.00000E00	5.58005E-04	1.41938E-04					1	4	56	376	5	5					0.091	0.104	0.409	0.963	0.602	0.834
705												etanercept	464,632	2.63572E-06	4.64901E-199	0.00000E00	0.00000E00	2.79616E-105	5.40981E-75	7.12308E-29	6.27935E-09			1.02576E-05	2.33380E-197	0.00000E00	0.00000E00	1.12829E-103	1.93899E-73	2.01411E-27	1.40538E-07			382	628	2,706	5,847	41	31	4	1			34.734	16.261	19.741	14.976	4.933	5.174
706												tolterodine	20,626	4.51878E-03	6.42501E-01	1.04425E-96	9.03125E-59	2.10974E-01	1.12634E-02					1.05136E-02	7.07873E-01	1.39719E-95	4.07008E-58	2.87919E-01	2.23300E-02					9	70	667	1,230	21	21					0.818	1.813	4.866	3.150	2.527	3.505
707	2			hypertension	renal disorders (excl nephropathies)							remifentanil	3,879	8.04498E-01	7.97747E-02	3.83585E-02	3.97055E-16	1.17016E-03	7.13934E-03	4.51032E-03	1.69293E-01	6.73085E-06		8.72368E-01	1.20532E-01	6.34014E-02	1.05362E-15	2.74263E-03	1.47778E-02	1.47349E-02	3.01392E-01	4.78245E-05		3	21	65	247	10	7	4	1	3		0.273	0.544	0.474	0.633	1.203	1.168
708	1			hypertension								glycopyrronium bromide	5,233	1.91860E-01	8.24522E-02	2.07419E-25	8.30668E-11	6.13488E-01	2.28012E-01	2.13160E-03	2.64925E-02			2.84866E-01	1.23925E-01	1.16067E-24	1.89387E-10	6.85320E-01	3.10863E-01	7.46973E-03	9.15550E-02			2	27	168	286	5	5	5	2			0.182	0.699	1.226	0.733	0.602	0.834
709												pramocaine	1,820		1.11937E-01	2.52034E-19	1.62533E-32	5.59957E-02	2.04649E-02						1.62641E-01	1.21453E-18	5.58435E-32	9.20722E-02	3.77175E-02						11	78	181	4	4						0.285	0.569	0.464	0.481	0.668
710	1				renal disorders (excl nephropathies)							potassium clorazepate	6,726	7.00713E-01	5.13485E-04	5.44056E-08	1.24998E-66	5.73958E-17	1.20269E-15					7.95546E-01	1.13806E-03	1.69003E-07	5.99280E-66	4.04207E-16	9.15120E-15					5	43	141	554	34	28					0.455	1.113	1.029	1.419	4.091	4.673
711												altizide and potassium-sparing agents	1,195	7.17476E-07	7.13470E-07	1.98107E-01	6.03666E-74	5.33914E-05	6.75629E-06					3.02623E-06	2.09451E-06	2.72682E-01	3.03969E-73	1.49556E-04	2.22810E-05					10	18	10	204	7	7					0.909	0.466	0.073	0.523	0.842	1.168
712	1			hypertension								etoricoxib	4,761	1.87544E-04	1.50672E-02	3.51652E-05	1.50560E-22	3.59124E-02	3.49845E-01					5.73262E-04	2.67506E-02	8.93113E-05	4.53357E-22	6.23455E-02	4.42335E-01					15	28	96	315	8	4					1.364	0.725	0.700	0.807	0.963	0.668
713												calcium levofolinate	9,609	5.47998E-06	3.94714E-01	1.15895E-12	2.12459E-08	1.00000E00	6.67423E-01					2.04315E-05	4.77749E-01	4.54286E-12	4.50934E-08	1.00000E00	7.45106E-01					27	40	210	460	7	6					2.455	1.036	1.532	1.178	0.842	1.001
714												magnesium citrate	2,433	1.00000E00	1.72259E-01	9.66997E-05	1.14105E-32	3.41773E-03	2.85976E-03	6.41451E-02	6.24928E-03			1.00000E00	2.38714E-01	2.35601E-04	3.93045E-32	7.39518E-03	6.45936E-03	1.37334E-01	3.12464E-02			2	13	55	219	7	6	2	2			0.182	0.337	0.401	0.561	0.842	1.001
715												cyproheptadine	3,674	4.38804E-01	6.86559E-08	5.29201E-05	2.90327E-05	3.79904E-01	7.29514E-01	3.53546E-12				5.62952E-01	2.23800E-07	1.32994E-04	5.30077E-05	4.66095E-01	8.03232E-01	5.08610E-11				5	37	77	185	4	1	12				0.455	0.958	0.562	0.474	0.481	0.167
716												xantinol nicotinate	1,417	1.68528E-02	4.86161E-07	3.79569E-08	1.01029E-17	1.00000E00	5.49651E-01					3.42851E-02	1.45269E-06	1.18832E-07	2.75109E-17	1.00000E00	6.40398E-01					5	20	46	123	1	1					0.455	0.518	0.336	0.315	0.120	0.167
717												alclometasone	21,224	5.38849E-02	2.20079E-02	6.22996E-11	1.48682E-01	3.23333E-01	4.69681E-01	4.16514E-01	8.28250E-02			9.67493E-02	3.77708E-02	2.26759E-10	1.87779E-01	4.10489E-01	5.65111E-01	5.66958E-01	1.83971E-01			13	57	387	818	12	9	5	3			1.182	1.476	2.823	2.095	1.444	1.502
718												hydrocortisone and antibiotics	921	1.60854E-02	2.08511E-02	3.02662E-03	9.22013E-06	5.12871E-01	4.04579E-01	1.43685E-01	4.30770E-02			3.30461E-02	3.60939E-02	6.13261E-03	1.72654E-05	5.93579E-01	4.97325E-01	2.48476E-01	1.20513E-01			4	8	23	62	1	1	1	1			0.364	0.207	0.168	0.159	0.120	0.167
719												amprenavir	1,534	2.41009E-04	1.76574E-20	6.49552E-01	1.55461E-11	2.56022E-13	3.30352E-05					7.10789E-04	1.09095E-19	7.25596E-01	3.64268E-11	1.49898E-12	1.01796E-04					8	39	17	112	16	7					0.727	1.010	0.124	0.287	1.925	1.168
720												telithromycin	4,748	8.21193E-01	2.23332E-09	4.02164E-01	8.49257E-26	4.72105E-04	4.58973E-04	3.96342E-12				8.88253E-01	8.38226E-09	4.90807E-01	2.68898E-25	1.17085E-03	1.17903E-03	5.60345E-11				5	47	54	326	12	10	13				0.455	1.217	0.394	0.835	1.444	1.669
721												chlorpromazine	9,912	8.75121E-01	1.55357E-15	8.50660E-10	7.38353E-20	1.69480E-02	8.29793E-01					9.36522E-01	7.87770E-15	2.92300E-09	2.11271E-19	3.18683E-02	8.88505E-01					9	93	202	546	15	6					0.818	2.408	1.474	1.398	1.805	1.001
722												bisoprolol and thiazides	5,294	5.14700E-02	5.86213E-03	9.78822E-51	1.34647E-74	3.22378E-09	9.84194E-12					9.31891E-02	1.12320E-02	8.05594E-50	6.79265E-74	1.43675E-08	5.85359E-11					1	32	223	490	21	21					0.091	0.829	1.627	1.255	2.527	3.505
723	1			hypertension								glycopyrronium	7,396	4.26815E-02	5.27169E-02	1.62895E-22	8.92936E-11	1.00000E00	6.17947E-01	8.95936E-03	4.94957E-02			7.85446E-02	8.37464E-02	8.48116E-22	2.03412E-10	1.00000E00	7.01955E-01	2.67152E-02	1.30184E-01			2	37	204	382	5	5	5	2			0.182	0.958	1.488	0.978	0.602	0.834
724	1			hypertension								regorafenib	5,159	1.25145E-03	1.00000E00	1.09389E-120	2.08003E-04	4.52995E-01	3.82571E-01					3.21375E-03	1.00000E00	1.78223E-119	3.57559E-04	5.38045E-01	4.75856E-01					14	18	330	241	2	1					1.273	0.466	2.407	0.617	0.241	0.167
725	1				renal disorders (excl nephropathies)							dactinomycin	2,460	1.00000E00	2.86848E-40	3.03571E-03	2.34624E-16	1.73618E-30	1.00000E00	6.61334E-10		2.19389E-02		1.00000E00	2.99995E-39	6.14584E-03	6.25048E-16	2.31439E-29	1.00000E00	6.61334E-09		6.58168E-02		2	72	16	176	34	1	9		1		0.182	1.864	0.117	0.451	4.091	0.167
726												acemetacin	485	1.74696E-03	3.32449E-02	2.53819E-05	2.25826E-14	3.15275E-01	2.38930E-01					4.42601E-03	5.48979E-02	6.52250E-05	5.70153E-14	4.03002E-01	3.22840E-01					4	5	19	57	1	1					0.364	0.129	0.139	0.146	0.120	0.167
727												calcium chloride	121,769	3.93677E-22	2.54476E-39	1.21830E-166	6.36706E-84	1.89337E-23	3.65073E-14					5.12459E-21	2.59385E-38	2.55950E-165	3.40921E-83	1.81205E-22	2.52401E-13					34	197	2,757	5,786	16	16					3.091	5.101	20.113	14.820	1.925	2.670
728	3		nephropathies	hypertension	renal disorders (excl nephropathies)							mercaptamine	890	6.59745E-02	7.23567E-13	2.32061E-01	6.43498E-13	5.57703E-03	1.75243E-03	1.01561E-02	4.16576E-02			1.14781E-01	3.30962E-12	3.11714E-01	1.56617E-12	1.16455E-02	4.10810E-03	2.94277E-02	1.18661E-01			3	23	7	80	4	4	2	1			0.273	0.596	0.051	0.205	0.481	0.668
729												potassium iodide	2,205	2.42199E-03	1.41328E-12	5.82700E-03	1.19933E-03	8.43035E-03	1.29441E-01					6.01515E-03	6.39161E-12	1.12728E-02	1.95126E-03	1.68720E-02	1.91421E-01					8	35	44	111	6	3					0.727	0.906	0.321	0.284	0.722	0.501
730												alendronic acid and colecalciferol	1,618	8.88300E-02	5.64007E-02	1.99096E-05	1.66287E-25	5.19247E-05	3.62106E-04					1.50374E-01	8.90862E-02	5.16055E-05	5.24055E-25	1.45721E-04	9.52102E-04					4	11	43	153	8	6					0.364	0.285	0.314	0.392	0.963	1.001
731												silver	11,618	3.10108E-01	6.42655E-01	5.55432E-63	1.87543E-31	5.02426E-01	1.10555E-01					4.23002E-01	7.07873E-01	5.40756E-62	6.39492E-31	5.83974E-01	1.66935E-01					8	45	394	682	11	11					0.727	1.165	2.874	1.747	1.324	1.836
732	2	glomerulonephritis and nephrotic syndrome	nephropathies									rilpivirine	2,745	8.81999E-06	1.89385E-30	3.74244E-06	2.71502E-06	2.07518E-13		1.16656E-02		2.98137E-04		3.20920E-05	1.54587E-29	1.03860E-05	5.24388E-06	1.24427E-12		3.27596E-02		1.67702E-03		13	64	11	150	20		3		2		1.182	1.657	0.080	0.384	2.406
733	2			hypertension	renal disorders (excl nephropathies)							aprepitant	11,666	6.65429E-01	7.57790E-01	1.28183E-01	1.73951E-37	7.03104E-03	8.43241E-01	1.00000E00			5.02207E-02	7.67027E-01	8.12843E-01	1.86285E-01	6.38215E-37	1.42675E-02	8.99369E-01	1.00000E00			1.14322E-01	10	44	169	711	18	7	1			1	0.909	1.139	1.233	1.821	2.166	1.168
734	2			hypertension	renal disorders (excl nephropathies)							donepezil	25,926	4.34323E-04	8.74675E-02	5.80359E-07	1.12575E-58	6.55331E-01	7.93130E-01	8.07471E-01				1.22814E-03	1.31267E-01	1.68889E-06	5.06492E-58	7.28547E-01	8.53947E-01	9.04544E-01				10	111	428	1,477	22	13	3				0.909	2.874	3.122	3.783	2.647	2.170
735	1			hypertension								glucagon	1,760		3.14084E-01	4.01348E-10	7.78650E-76	5.07332E-02	7.84932E-02						3.98919E-01	1.40943E-09	3.95765E-75	8.44422E-02	1.24892E-01						9	58	254	4	3						0.233	0.423	0.651	0.481	0.501
736												thiopental	2,087		8.53995E-01	5.54876E-05	1.53477E-40	6.53840E-03	1.14967E-01	2.96380E-01	9.49665E-02				8.96793E-01	1.39009E-04	5.70840E-40	1.33724E-02	1.71920E-01	4.37895E-01	2.03438E-01				8	50	215	6	3	1	1				0.207	0.365	0.551	0.722	0.501
737												prazepam	2,855	9.62217E-04	1.51049E-08	6.77764E-01	2.77320E-15	1.10470E-04	1.35899E-03					2.51375E-03	5.22043E-08	7.50460E-01	7.21032E-15	2.96641E-04	3.29349E-03					10	33	39	193	10	7					0.909	0.855	0.285	0.494	1.203	1.168
738	2			hypertension	renal disorders (excl nephropathies)							dapagliflozin	9,445	7.47189E-01	3.91638E-01	9.10803E-02	9.47566E-44	6.03091E-02	1.21449E-01	7.74146E-02			4.08538E-02	8.26561E-01	4.75240E-01	1.37453E-01	3.70263E-43	9.78712E-02	1.80582E-01	1.56741E-01			1.07784E-01	8	39	103	627	13	9	4			1	0.727	1.010	0.751	1.606	1.564	1.502
739												fenoterol and ipratropium bromide	2,431	4.26605E-02	1.27435E-04	1.09890E-03	1.58948E-28	4.38003E-02	5.01245E-02					7.85446E-02	3.03187E-04	2.37276E-03	5.19705E-28	7.39749E-02	8.47017E-02					6	22	51	209	5	4					0.546	0.570	0.372	0.535	0.602	0.668
740	2			hypertension	renal disorders (excl nephropathies)							insulin glulisine	7,499	1.70402E-02	2.38585E-04	2.06337E-03	1.74259E-46	8.35569E-01	3.26676E-01					3.45160E-02	5.51298E-04	4.28993E-03	6.98069E-46	8.87272E-01	4.18564E-01					15	48	128	537	6	6					1.364	1.243	0.934	1.375	0.722	1.001
741												cefradine	340	3.24095E-05	8.50264E-03	4.65405E-17	1.06496E-18	2.33182E-01						1.09184E-04	1.57213E-02	2.12719E-16	2.97179E-18	3.14206E-01						5	5	31	53	1						0.455	0.129	0.226	0.136	0.120
742												nivolumab	24,935	1.00978E-03	5.24292E-26	1.01579E-40	4.49554E-04	6.02544E-03	3.08172E-02	4.56537E-01				2.63345E-03	3.81442E-25	7.55535E-40	7.54090E-04	1.24684E-02	5.49385E-02	6.00899E-01				44	207	114	1,020	8	6	2				4.001	5.360	0.832	2.613	0.963	1.001
743	2		nephropathies		renal disorders (excl nephropathies)							cefotetan	155		1.09364E-01	2.64861E-11	2.96990E-09	2.64826E-04	1.01716E-04						1.59480E-01	9.80435E-11	6.49200E-09	6.75873E-04	2.92273E-04						2	17	24	3	3						0.052	0.124	0.061	0.361	0.501
744												methoxy polyethylene glycol-epoetin beta	6,111	3.06800E-06	5.71283E-04	5.95219E-23	2.01832E-43	1.02816E-01						1.17880E-05	1.25370E-03	3.13998E-22	7.83005E-43	1.56885E-01						21	40	180	454	1						1.909	1.036	1.313	1.163	0.120
745												other plasma protein fractions	1,746	1.00000E00	4.13442E-02	1.35472E-01	0.00000E00	2.36248E-08	8.90149E-06	2.54781E-01	8.00888E-02		7.67840E-03	1.00000E00	6.67894E-02	1.95239E-01	0.00000E00	9.50723E-08	2.89352E-05	3.91971E-01	1.79246E-01		3.31878E-02	1	12	15	748	12	8	1	1		1	0.091	0.311	0.109	1.916	1.444	1.335
746												methocarbamol	11,347	3.77021E-01	7.71462E-03	9.79429E-99	6.10833E-22	4.26743E-02	2.32610E-01					4.97207E-01	1.43170E-02	1.34042E-97	1.81704E-21	7.22366E-02	3.15553E-01					8	59	463	622	3	3					0.727	1.528	3.378	1.593	0.361	0.501
747	5	glomerulonephritis and nephrotic syndrome	nephropathies	hypertension	renal disorders (excl nephropathies)	renal tubular disorder						iopamidol	3,592	7.91595E-01	2.32837E-65	4.14742E-01	1.83673E-85	6.60766E-04	4.77557E-03					8.63038E-01	3.83227E-64	5.02940E-01	9.95292E-85	1.60934E-03	1.03243E-02					4	113	40	404	10	7					0.364	2.926	0.292	1.035	1.203	1.168
748												thrombocytes	4,728	1.05055E-01	2.20752E-03	1.67745E-02	0.00000E00	1.44032E-08	1.72443E-03	5.49071E-01				1.73181E-01	4.52778E-03	3.00262E-02	0.00000E00	5.97331E-08	4.05644E-03	6.82935E-01				1	31	80	1,435	19	9	1				0.091	0.803	0.584	3.675	2.286	1.502
749												phentermine	6,381	9.26658E-03	1.16374E-01	7.60581E-10	3.00313E-03	7.20238E-02	2.80964E-01	1.44267E-10				1.99608E-02	1.68599E-01	2.62477E-09	4.72395E-03	1.14639E-01	3.69375E-01	1.68999E-09				14	31	143	190	1	1	13				1.273	0.803	1.043	0.487	0.120	0.167
750												cytomegalovirus immunoglobulin	276		5.75281E-04	3.43289E-03	2.49602E-18	2.00736E-02	1.08508E-02						1.26110E-03	6.88013E-03	6.89401E-18	3.70686E-02	2.16697E-02						6	10	47	2	2						0.155	0.073	0.120	0.241	0.334
751	2			hypertension	renal disorders (excl nephropathies)							baclofen	71,584	6.05168E-13	8.19336E-22	1.25332E-40	2.51069E-31	1.53595E-02	1.13157E-01	4.11350E-02				4.43594E-12	5.32436E-21	9.29317E-40	8.53949E-31	2.91012E-02	1.69736E-01	9.24129E-02				21	121	1,350	2,062	38	30	5				1.909	3.133	9.849	5.281	4.572	5.007
752												cefmetazole	858	2.22474E-01	9.59169E-05	5.09264E-07	1.70772E-18	1.45308E-01	8.50027E-02					3.23327E-01	2.32050E-04	1.49106E-06	4.74095E-18	2.10831E-01	1.34106E-01					2	12	31	90	2	2					0.182	0.311	0.226	0.231	0.241	0.334
753												isometheptene	3,223	7.25350E-03	1.38950E-01	1.11902E-30	3.67567E-13	5.29654E-01	1.00000E00					1.61307E-02	1.96487E-01	7.03424E-30	8.99457E-13	6.09045E-01	1.00000E00					9	17	134	203	1	1					0.818	0.440	0.978	0.520	0.120	0.167
754	2			hypertension	renal disorders (excl nephropathies)							paricalcitol	13,959	5.07023E-03	9.01642E-02	7.61437E-03	1.90273E-126	9.45375E-03	1.03489E-01					1.16353E-02	1.34810E-01	1.44390E-02	1.27037E-125	1.86946E-02	1.58373E-01					26	63	216	1,123	3	3					2.364	1.631	1.576	2.876	0.361	0.501
755												etomidate	1,525		3.91694E-01	7.06276E-10	3.40369E-265	3.44224E-05	3.35507E-06						4.75240E-01	2.44441E-09	3.42140E-264	9.83373E-05	1.14527E-05						3	52	451	8	8						0.078	0.379	1.155	0.963	1.335
756												bethanechol	1,647	2.43064E-01	3.42828E-03	1.40740E-03	4.13228E-22	3.68120E-01	2.37362E-01	3.20148E-02				3.46252E-01	6.80236E-03	2.99353E-03	1.23330E-21	4.54594E-01	3.21359E-01	7.50062E-02				3	14	37	147	2	2	2				0.273	0.363	0.270	0.377	0.241	0.334
757												amitriptyline and psycholeptics	720		1.96915E-01	1.57220E-28	1.08131E-09	1.94746E-02	8.18057E-03						2.68072E-01	9.50861E-28	2.39074E-09	3.62087E-02	1.67045E-02						5	59	62	3	3						0.129	0.430	0.159	0.361	0.501
758	5		nephropathies	hypertension	renal disorders (excl nephropathies)	renal tubular disorder, renal tubular necrosis	renal tubular necrosis					esmolol	688		1.00000E00	5.62088E-03	1.72183E-125	2.24870E-03	6.83046E-04	1.09412E-01	3.23573E-02				1.00000E00	1.09004E-02	1.14114E-124	5.04101E-03	1.71641E-03	2.02068E-01	1.04882E-01				2	18	208	4	4	1	1				0.052	0.131	0.533	0.481	0.668
759	2		nephropathies	hypertension								clozapine	70,250	2.90298E-06	6.66494E-04	9.71744E-03	1.62986E-25	4.83482E-06	1.77539E-03	1.90125E-04	2.74289E-01			1.11824E-05	1.45628E-03	1.80974E-02	5.14251E-25	1.51950E-05	4.15477E-03	8.24021E-04	4.01607E-01			36	202	828	2,074	24	21	1	1			3.273	5.231	6.040	5.312	2.888	3.505
760												epinastine	2,893	1.52041E-05	3.71605E-05	8.25238E-02	2.95844E-19	2.96548E-01		8.63090E-02				5.37662E-05	9.33897E-05	1.26129E-01	8.37656E-19	3.83662E-01		1.70128E-01				13	26	48	208	4		2				1.182	0.673	0.350	0.533	0.481
761												formoterol and budesonide	68,845	1.27109E-12	1.58409E-29	1.09864E-85	2.22886E-26	1.56860E-04	1.56596E-03	1.61745E-03				9.09639E-12	1.26225E-28	1.33565E-84	7.09041E-26	4.14500E-04	3.71573E-03	5.79174E-03				20	94	1,523	2,019	28	20	2				1.819	2.434	11.111	5.171	3.369	3.338
762												fosfomycin	1,977	3.62711E-08	2.69611E-09	1.88840E-03	1.71736E-57	5.13170E-06	1.00000E00					1.80162E-07	1.00816E-08	3.94308E-03	7.62519E-57	1.60621E-05	1.00000E00					14	28	11	240	10	1					1.273	0.725	0.080	0.615	1.203	0.167
763	1				renal disorders (excl nephropathies)							bacitracin	3,525	7.88921E-01	1.00000E00	5.51831E-18	1.22368E-35	1.24474E-06	2.57543E-08					8.61991E-01	1.00000E00	2.57127E-17	4.37675E-35	4.18560E-06	1.12068E-07					4	12	114	290	14	14					0.364	0.311	0.832	0.743	1.685	2.336
764												ascorbic acid (vit c) and calcium	1,305	2.64350E-03	4.47812E-11	3.23272E-01	1.44079E-09	3.93216E-03	6.76229E-03					6.50111E-03	1.86945E-10	4.10083E-01	3.17255E-09	8.43493E-03	1.41478E-02					6	25	21	94	5	4					0.546	0.647	0.153	0.241	0.602	0.668
765												pyridostigmine	3,259	2.01572E-04	3.36424E-08	1.36053E-03	3.75589E-01			1.81616E-06	6.57828E-07			6.07702E-04	1.12590E-07	2.90415E-03	4.33643E-01			1.17657E-05	1.23672E-05			12	35	64	129			7	5			1.091	0.906	0.467	0.330
766	1				renal disorders (excl nephropathies)							tranexamic acid	6,375	3.24427E-01	1.17942E-02	1.48449E-01	4.48510E-70	6.43249E-05	1.13899E-02					4.40148E-01	2.13358E-02	2.11755E-01	2.21308E-69	1.77846E-04	2.25481E-02					9	36	95	543	16	9					0.818	0.932	0.693	1.391	1.925	1.502
767	2		nephropathies		renal disorders (excl nephropathies)							balsalazide	2,136	4.88979E-01	6.86576E-02	1.59945E-04	6.39518E-07	7.28212E-03	1.50424E-03	3.02164E-01	9.70846E-02			6.09206E-01	1.05887E-01	3.79276E-04	1.26778E-06	1.47326E-02	3.58805E-03	4.44041E-01	2.05539E-01			3	13	49	125	6	6	1	1			0.273	0.337	0.357	0.320	0.722	1.001
768	4	glomerulonephritis and nephrotic syndrome	nephropathies	hypertension	renal disorders (excl nephropathies)							medroxyprogesterone	65,355	1.17280E-15	3.38211E-10	5.67923E-30	4.69229E-162	3.05027E-06	8.86126E-05	5.60449E-09				1.05413E-14	1.33162E-09	3.52377E-29	3.57407E-161	9.83597E-06	2.56243E-04	4.99531E-08				13	147	1,188	1,216	21	15	35				1.182	3.806	8.667	3.115	2.527	2.503
769												sodium citrate	5,361	5.17084E-01	4.19316E-03	1.45672E-01	1.24775E-26	1.08211E-02	1.14044E-03	5.94690E-01				6.33764E-01	8.25476E-03	2.08663E-01	3.97867E-26	2.10637E-02	2.78365E-03	7.18600E-01				7	33	81	360	10	10	1				0.636	0.855	0.591	0.922	1.203	1.669
770												zinc sulfate	1,889	4.52050E-01	4.37937E-01	2.00769E-09	1.51980E-43	8.32355E-04	8.07747E-04					5.73804E-01	5.17010E-01	6.70632E-09	5.90451E-43	1.98833E-03	2.00392E-03					3	9	59	208	7	6					0.273	0.233	0.430	0.533	0.842	1.001
771												clidinium and psycholeptics	2,420		6.10534E-01	2.26199E-26	9.78808E-08	1.23329E-01	4.94547E-02	3.34763E-01					6.77697E-01	1.30228E-25	2.01730E-07	1.84130E-01	8.37778E-02	4.79262E-01					10	106	142	4	4	1					0.259	0.773	0.364	0.481	0.668
772												piretanide	392		1.49391E-02	2.20749E-04	2.80477E-10	1.69354E-05	1.50756E-03						2.65702E-02	5.17313E-04	6.29908E-10	5.02675E-05	3.58969E-03						5	15	43	5	3						0.129	0.109	0.110	0.602	0.501
773												epirubicin	15,577	9.00684E-01	3.22928E-03	6.32625E-14	1.78833E-02	6.16661E-11	4.17035E-02	1.00000E00			2.21451E-03	9.62514E-01	6.43292E-03	2.59886E-13	2.61246E-02	3.14223E-10	7.21729E-02	1.00000E00			1.09840E-02	15	80	104	516	41	15	2			2	1.364	2.072	0.759	1.322	4.933	2.503
774												algeldrate	2,172	4.94916E-01	1.94297E-08	6.92587E-02	3.59084E-48	4.10939E-10	1.25330E-01					6.13062E-01	6.66919E-08	1.08273E-01	1.46229E-47	1.96645E-09	1.85745E-01					3	28	38	236	15	3					0.273	0.725	0.277	0.604	1.805	0.501
775												cefamandole	597	2.47168E-02	4.82325E-01	1.38504E-03	3.89004E-28	9.34008E-06	4.02699E-04					4.86601E-02	5.56614E-01	2.94859E-03	1.26426E-27	2.85753E-05	1.05072E-03					3	3	18	88	6	4					0.273	0.078	0.131	0.225	0.722	0.668
776												tenofovir alafenamide	1,790	2.95257E-03	4.76722E-05	4.29937E-03	4.01567E-06	3.26883E-09	1.06333E-05	2.60284E-01		1.60113E-02		7.15630E-03	1.18472E-04	8.46793E-03	7.67919E-06	1.45249E-08	3.41569E-05	3.98940E-01		5.21494E-02		7	19	10	105	13	8	1		1		0.636	0.492	0.073	0.269	1.564	1.335
777	1			hypertension								desflurane	1,408		3.68838E-01	4.12816E-05	2.52952E-12	9.93114E-02	5.47364E-01	1.85589E-03		3.26702E-07			4.54651E-01	1.04403E-04	6.07985E-12	1.52700E-01	6.38279E-01	6.60794E-03		2.75655E-06			7	38	108	3	1	3		3			0.181	0.277	0.277	0.361	0.167
778	1			hypertension								doxepin	10,850	7.02381E-02	2.27047E-03	4.29725E-61	1.12013E-13	8.32139E-03	2.10551E-04	1.00000E00				1.21628E-01	4.64267E-03	4.03603E-60	2.79413E-13	1.66763E-02	5.79335E-04	1.00000E00				5	21	373	551	17	17	1				0.455	0.544	2.721	1.411	2.045	2.837
779	1				renal disorders (excl nephropathies)							fusidic acid	2,712	2.43819E-02	9.13048E-03	4.74433E-03	1.80072E-173	1.57397E-15	2.03819E-18					4.80636E-02	1.68202E-02	9.26808E-03	1.44485E-172	1.01729E-14	1.75697E-17					7	19	19	474	22	22					0.636	0.492	0.139	1.214	2.647	3.672
780	2			hypertension	renal disorders (excl nephropathies)							ethinylestradiol	162,309	2.25890E-18	2.67670E-73	1.02836E-08	0.00000E00	4.03167E-15	3.13619E-13	2.25289E-04				2.41910E-17	4.97669E-72	3.31931E-08	0.00000E00	2.56140E-14	2.07354E-12	9.52252E-04				68	210	1,836	2,206	49	31	10				6.183	5.438	13.394	5.650	5.896	5.174
781	2			hypertension	renal disorders (excl nephropathies)							cetuximab	27,944	3.49569E-01	2.48174E-02	5.90885E-20	3.14337E-02	2.48929E-03	1.54128E-02	4.83839E-01				4.67124E-01	4.21602E-02	2.90589E-19	4.42691E-02	5.53877E-03	2.91964E-02	6.25785E-01				34	79	201	957	37	26	6				3.091	2.046	1.466	2.451	4.452	4.339
782												cisapride	2,396	1.05373E-01	9.59838E-03	1.04375E-26	3.28400E-11	1.00000E00	1.00000E00					1.73516E-01	1.75853E-02	6.03814E-26	7.63537E-11	1.00000E00	1.00000E00					5	17	106	155	1	1					0.455	0.440	0.773	0.397	0.120	0.167
783												flavoxate	873	1.34880E-02	4.23023E-02	6.51833E-03	7.44872E-13	5.21604E-03	1.63435E-03					2.82482E-02	6.81726E-02	1.24891E-02	1.81127E-12	1.09684E-02	3.85787E-03					4	7	21	79	4	4					0.364	0.181	0.153	0.202	0.481	0.668
784												ranimustine	442	1.11072E-04	5.98660E-03	3.34499E-02	1.36109E-18			7.17379E-02		3.97745E-03		3.49093E-04	1.14378E-02	5.61799E-02	3.79031E-18			1.50448E-01		1.73211E-02		5	6	11	61			1		1		0.455	0.155	0.080	0.156
785												bucillamine	2,289	2.19166E-32	3.52192E-16	4.58366E-01	1.03659E-02	7.00681E-01	3.69030E-01					4.93942E-31	1.84167E-15	5.46979E-01	1.55459E-02	7.66948E-01	4.62390E-01					38	41	25	108	2	2					3.455	1.062	0.182	0.277	0.241	0.334
786												methylthioninium chloride	1,343	1.00000E00	6.72531E-02	8.35122E-12	1.95670E-04	1.40698E-05	7.46072E-03	2.02438E-01	6.21911E-02			1.00000E00	1.03960E-01	3.14979E-11	3.37863E-04	4.24367E-05	1.53962E-02	3.25489E-01	1.53036E-01			1	9	52	77	8	4	1	1			0.091	0.233	0.379	0.197	0.963	0.668
787												bromhexine	2,239	5.06241E-01	2.12128E-03	3.02379E-02	2.40442E-28	2.55391E-01	1.00000E00	2.85401E-06				6.22495E-01	4.35981E-03	5.12163E-02	7.82377E-28	3.40445E-01	1.00000E00	1.74648E-05				3	18	41	197	3	1	6				0.273	0.466	0.299	0.505	0.361	0.167
788	2			hypertension	renal disorders (excl nephropathies)							alfuzosin	10,204	8.96712E-02	9.93472E-02	2.94295E-12	4.68206E-127	1.09646E-02	8.33030E-01					1.51628E-01	1.47333E-01	1.13136E-11	3.14151E-126	2.13153E-02	8.91270E-01					5	47	218	909	16	6					0.455	1.217	1.590	2.328	1.925	1.001
789												medicinal charcoal	1,400	1.00000E00	4.62731E-09	1.21096E-11	1.62164E-131	1.00000E00	5.45320E-01					1.00000E00	1.69247E-08	4.53874E-11	1.09897E-130	1.00000E00	6.36987E-01					1	23	53	296	1	1					0.091	0.596	0.387	0.758	0.120	0.167
790												adenosine	2,807		3.44228E-01	1.11866E-05	3.06574E-55	1.91571E-03	2.25275E-02						4.29280E-01	2.96042E-05	1.33490E-54	4.35999E-03	4.10194E-02						13	65	292	8	5						0.337	0.474	0.748	0.963	0.834
791												carisoprodol	19,781	6.26802E-07	4.31329E-07	1.72449E-161	1.69911E-10	5.21698E-01	4.89956E-02	1.00000E00				2.69650E-06	1.29270E-06	3.53004E-160	3.84146E-10	6.02394E-01	8.32070E-02	1.00000E00				2	33	789	900	18	18	3				0.182	0.855	5.756	2.305	2.166	3.004
792												dabigatran etexilate	71,459	3.48294E-06	1.46834E-27	2.85165E-84	1.03125E-210	3.46023E-01	8.74074E-01	1.33607E-02				1.33145E-05	1.12108E-26	3.41485E-83	9.20296E-210	4.33037E-01	9.30797E-01	3.70129E-02				37	105	400	4,310	48	41	4				3.364	2.719	2.918	11.039	5.775	6.842
793												ginkgo folium	4,956	3.70135E-01	4.07932E-01	7.01337E-23	1.26340E-25	2.96124E-01	6.40676E-02					4.91128E-01	4.89616E-01	3.68356E-22	3.99092E-25	3.83662E-01	1.04628E-01					7	14	156	336	6	6					0.636	0.363	1.138	0.861	0.722	1.001
794												elvitegravir	2,870	8.02569E-02	7.66407E-17	1.99269E-02	8.56767E-18	5.69659E-32	2.14176E-11					1.37246E-01	4.14810E-16	3.51435E-02	2.34010E-17	7.73182E-31	1.25197E-10					6	47	23	202	37	16					0.546	1.217	0.168	0.517	4.452	2.670
795												aliskiren and hydrochlorothiazide	1,047	9.57827E-02	5.67712E-03	1.96841E-30	2.78056E-24	9.71928E-03						1.59991E-01	1.09192E-02	1.22770E-29	8.60257E-24	1.91689E-02						3	10	73	114	4						0.273	0.259	0.533	0.292	0.481
796	2			hypertension	renal disorders (excl nephropathies)							danazol	2,005	5.91783E-02	4.07975E-03	1.45588E-03	3.69089E-33	2.07600E-01	3.11361E-01					1.04270E-01	8.04729E-03	3.09117E-03	1.28280E-32	2.84095E-01	4.02347E-01					5	16	43	194	3	2					0.455	0.414	0.314	0.497	0.361	0.334
797												albumin tannate	711	1.67804E-01	1.60565E-05	6.40507E-02	1.55811E-24	2.52965E-03	6.15374E-02					2.56203E-01	4.19811E-05	1.00459E-01	4.84269E-24	5.62020E-03	1.01163E-01					2	12	15	91	4	2					0.182	0.311	0.109	0.233	0.481	0.334
798												anethole trithione	741	4.24868E-02	1.10535E-04	8.69507E-01	1.64707E-09	3.11976E-05	8.84148E-03	1.17327E-01				7.84292E-02	2.64547E-04	9.19819E-01	3.61793E-09	8.97456E-05	1.79465E-02	2.12379E-01				3	11	10	63	6	3	1				0.273	0.285	0.073	0.161	0.722	0.501
799												clofibrate	252	1.82880E-49	1.91015E-35	2.53151E-07	4.54357E-12							7.46348E-48	1.69716E-34	7.55040E-07	1.08340E-11							29	30	16	36							2.637	0.777	0.117	0.092
800												acetylsalicylic acid, combinations excl. psycholeptics	43,646	5.54292E-03	3.07174E-07	3.26908E-16	6.64413E-01	9.99999E-01	6.73370E-02					1.26815E-02	9.35973E-07	1.45529E-15	7.17481E-01	1.00000E00	1.09182E-01					27	98	764	1,583	34	34					2.455	2.538	5.574	4.055	4.091	5.674
801	1			hypertension								levodopa and decarboxylase inhibitor	43,904	4.43292E-02	8.11598E-06	8.32006E-01	2.36718E-01	7.86883E-04	3.26483E-03	4.09549E-02				8.10376E-02	2.17292E-05	8.85231E-01	2.85498E-01	1.89486E-03	7.26585E-03	9.22610E-02				32	106	570	1,563	16	11	2				2.910	2.745	4.158	4.003	1.925	1.836
802	1			hypertension								buspirone	19,834	9.01801E-05	9.05785E-01	1.53025E-65	1.90298E-02	2.01022E-01	1.33815E-01	2.75292E-01				2.86678E-04	9.44349E-01	1.50821E-64	2.76649E-02	2.77124E-01	1.96185E-01	4.15726E-01				5	70	570	790	10	6	1				0.455	1.813	4.158	2.023	1.203	1.001
803	1		nephropathies									ipilimumab	16,363	7.14965E-01	2.16533E-13	5.88279E-15	3.41394E-05	7.78364E-01	1.00000E00	1.00000E00				8.07477E-01	1.01826E-12	2.49810E-14	6.21218E-05	8.35441E-01	1.00000E00	1.00000E00				18	124	108	702	11	9	2				1.637	3.211	0.788	1.798	1.324	1.502
804	1				renal disorders (excl nephropathies)							gadodiamide	5,557	8.86388E-02	3.70739E-01	9.74406E-08	0.00000E00	5.10596E-03	4.08089E-04					1.50218E-01	4.56714E-01	2.97287E-07	0.00000E00	1.07672E-02	1.06275E-03					10	24	31	4,917	11	11					0.909	0.621	0.226	12.594	1.324	1.836
805												phenacetin	163	1.55034E-01	3.10440E-03	2.93794E-04	3.59316E-04	1.19518E-01	8.76752E-02					2.40597E-01	6.19031E-03	6.79186E-04	6.07244E-04	1.79698E-01	1.37732E-01					1	4	9	16	1	1					0.091	0.104	0.066	0.041	0.120	0.167
806	1				renal disorders (excl nephropathies)							clodronic acid	1,486	3.24659E-05	1.36893E-03	3.69982E-02	8.11428E-34	4.08187E-09	2.09365E-08					1.09184E-04	2.85147E-03	6.17066E-02	2.84210E-33	1.78717E-08	9.25829E-08					9	14	10	162	12	10					0.818	0.363	0.073	0.415	1.444	1.669
807	2			hypertension	renal disorders (excl nephropathies)							oxcarbazepine	21,866	2.45315E-01	6.93226E-01	3.15533E-08	1.52531E-08	8.07587E-01	6.66724E-01					3.49129E-01	7.56110E-01	9.90433E-08	3.26042E-08	8.61850E-01	7.45106E-01					28	75	378	649	18	10					2.546	1.942	2.758	1.662	2.166	1.669
808												iomeprol	353	5.22422E-02	1.07192E-08	8.10168E-01	1.10237E-26	1.02552E-05	2.12630E-06					9.43609E-02	3.74332E-08	8.63530E-01	3.52758E-26	3.12468E-05	7.54172E-06					2	12	5	65	5	5					0.182	0.311	0.036	0.166	0.602	0.834
809	2			hypertension	renal disorders (excl nephropathies)							sumatriptan	35,587	9.00556E-05	3.09350E-12	2.20266E-15	5.18619E-96	2.29508E-05	4.71426E-03	1.00000E00	9.30495E-02			2.86678E-04	1.37124E-11	9.52232E-15	2.98371E-95	6.69250E-05	1.02080E-02	1.00000E00	2.02469E-01			15	58	636	639	8	8	5	4			1.364	1.502	4.640	1.637	0.963	1.335
810	4		nephropathies		renal disorders (excl nephropathies)	renal tubular disorder		renal tubular acidosis				streptozocin	137		3.77657E-31	2.59286E-01	7.03954E-20	5.29220E-03	7.42238E-02						3.10794E-30	3.40828E-01	2.01641E-19	1.10973E-02	1.18933E-01						23	3	35	2	1						0.596	0.022	0.090	0.241	0.167
811												bcg vaccine	4,906	1.65282E-06	4.22341E-06	3.63113E-10	1.92998E-46	4.42630E-01		5.62394E-01	2.09110E-01			6.56779E-06	1.16439E-05	1.28457E-09	7.71990E-46	5.29949E-01		6.91399E-01	3.40075E-01			19	40	20	397	5		1	1			1.728	1.036	0.146	1.017	0.602
812												siltuximab	72	7.17099E-02	2.84356E-02	2.42091E-03	1.64269E-02	1.50162E-03	7.88454E-04					1.23610E-01	4.77015E-02	4.98545E-03	2.40620E-02	3.48666E-03	1.95962E-03					1	2	5	7	2	2					0.091	0.052	0.036	0.018	0.241	0.334
813												kallidinogenase	662	1.50138E-01	3.68975E-08	2.23981E-01	6.03889E-14	1.66732E-05	2.64249E-06					2.33720E-01	1.22463E-07	3.02387E-01	1.51196E-13	4.95879E-05	9.29993E-06					2	15	12	68	6	6					0.182	0.388	0.088	0.174	0.722	1.001
814												betahistine	6,603	1.00000E00	3.04095E-01	6.97471E-06	2.27288E-43	2.61903E-01		3.05361E-01	4.04275E-02			1.00000E00	3.88436E-01	1.88538E-05	8.80499E-43	3.48194E-01		4.47136E-01	1.16570E-01			6	29	129	480	2		2	2			0.546	0.751	0.941	1.229	0.241
815												opium	2,141	2.02508E-03	1.71344E-02	5.64970E-01	9.53698E-50	7.36130E-03	7.84613E-03					5.09646E-03	3.01014E-02	6.45257E-01	3.93710E-49	1.48720E-02	1.61183E-02					8	15	24	237	6	5					0.727	0.388	0.175	0.607	0.722	0.834
816												benzatropine	9,833	4.30289E-03	1.57178E-05	6.72513E-38	1.62693E-01	1.42282E-01	1.53532E-02	1.00000E00				1.00734E-02	4.11492E-05	4.77943E-37	2.04235E-01	2.06843E-01	2.91241E-02	1.00000E00				2	64	295	334	12	12	1				0.182	1.657	2.152	0.855	1.444	2.003
817	1			hypertension								liothyronine sodium	9,881	6.36667E-01	1.10824E-01	2.19876E-29	4.05554E-04	1.00000E00	6.71435E-01	1.00000E00				7.45824E-01	1.61256E-01	1.34681E-28	6.81552E-04	1.00000E00	7.48024E-01	1.00000E00				8	26	272	430	7	4	1				0.727	0.673	1.984	1.101	0.842	0.668
818	2			hypertension	renal disorders (excl nephropathies)							fenoldopam	87		2.71041E-01	2.63198E-02	1.66443E-68	7.84119E-07	2.14886E-07						3.57119E-01	4.51547E-02	8.08008E-68	2.67281E-06	8.68470E-07						1	4	62	4	4						0.026	0.029	0.159	0.481	0.668
819	2			hypertension	renal disorders (excl nephropathies)							solifenacin	23,510	7.17359E-04	1.65348E-05	8.59541E-04	2.96956E-03	4.83208E-01	3.83215E-02	4.52128E-01			9.86804E-02	1.93086E-03	4.30212E-05	1.88000E-03	4.67386E-03	5.66271E-01	6.70872E-02	5.97013E-01			1.77339E-01	9	48	362	949	21	21	2			1	0.818	1.243	2.641	2.431	2.527	3.505
820												triazolam	8,903	1.00000E00	1.84502E-01	5.48089E-03	3.97736E-33	1.16696E-04	3.87499E-02					1.00000E00	2.53234E-01	1.06548E-02	1.38059E-32	3.11120E-04	6.75767E-02					9	40	145	560	19	10					0.818	1.036	1.058	1.434	2.286	1.669
821	2			hypertension	renal disorders (excl nephropathies)							gadopentetic acid	9,812		7.36808E-01	2.89316E-10	0.00000E00	5.27686E-07	1.73104E-03						7.93303E-01	1.02806E-09	0.00000E00	1.83217E-06	4.06496E-03						33	62	4,309	25	14						0.855	0.452	11.037	3.008	2.336
822												diosmectite	1,318	1.27287E-02	2.77552E-06	9.91678E-03	1.47948E-49	1.12652E-20	3.95769E-15					2.68441E-02	7.72989E-06	1.84257E-02	6.09835E-49	9.34383E-20	2.94556E-14					5	18	7	178	21	15					0.455	0.466	0.051	0.456	2.527	2.503
823	1			hypertension								loxapine	2,788		3.41592E-01	3.28107E-05	6.92426E-18	7.87426E-08	1.40674E-09						4.26908E-01	8.34200E-05	1.89506E-17	2.99142E-07	7.01823E-09						13	63	198	14	14						0.337	0.460	0.507	1.685	2.336
824												tiotropium bromide	120,634	1.64419E-14	1.08011E-38	7.63349E-02	1.02732E-12	4.71848E-06	2.01054E-02					1.37930E-13	1.06840E-37	1.17420E-01	2.48691E-12	1.48622E-05	3.71554E-02					49	196	1,484	3,968	53	49					4.455	5.075	10.826	10.163	6.377	8.178
825												bismuth preparations	2,992		3.57319E-01	2.21479E-05	4.43263E-21	3.32794E-05	1.63334E-06						4.43173E-01	5.71597E-05	1.29998E-20	9.53668E-05	5.98012E-06						14	67	219	11	11						0.363	0.489	0.561	1.324	1.836
826	1				renal disorders (excl nephropathies)							pitavastatin	6,568	8.46682E-01	2.52191E-06	9.12829E-01	3.11824E-37	1.00000E00	5.97922E-01	1.00000E00				9.07374E-01	7.07263E-06	9.62670E-01	1.14096E-36	1.00000E00	6.85497E-01	1.00000E00				7	50	83	458	5	2	1				0.636	1.295	0.606	1.173	0.602	0.334
827	2		nephropathies		renal disorders (excl nephropathies)							bosentan	48,290	6.17041E-04	2.29465E-16	7.09406E-52	2.10757E-262	5.96247E-02	7.72697E-01	2.15954E-02				1.68792E-03	1.20619E-15	6.02492E-51	2.11069E-261	9.68658E-02	8.38576E-01	5.53383E-02				27	78	286	3,367	26	25	2				2.455	2.020	2.086	8.624	3.128	4.172
828	1				renal disorders (excl nephropathies)							oxandrolone	379	7.43308E-03	2.33698E-08		1.49320E-13	2.88141E-08	3.12831E-09					1.65058E-02	7.94019E-08		3.70764E-13	1.14414E-07	1.51628E-08					3	12		48	7	7					0.273	0.311		0.123	0.842	1.168
829												chondroitin sulfate	13,969	7.89663E-03	4.04576E-04	1.20571E-41	1.08083E-20	3.22699E-02	2.09604E-01	3.06264E-01				1.73818E-02	9.10211E-04	9.05227E-41	3.12908E-20	5.64817E-02	2.89827E-01	4.47659E-01				5	27	387	732	4	4	4				0.455	0.699	2.823	1.875	0.481	0.668
830	1			hypertension								methylphenidate	54,666	1.82552E-06	1.15133E-26	1.22245E-41	1.74562E-230	3.18667E-11	4.85769E-07	8.68209E-01				7.21606E-06	8.59434E-26	9.14928E-41	1.60549E-229	1.64058E-10	1.88495E-06	9.59476E-01				24	68	1,087	758	7	7	8				2.182	1.761	7.930	1.941	0.842	1.168
831												terbutaline	5,817	5.40792E-01	1.55661E-02	2.44405E-03	1.01928E-48	1.59182E-08	3.51727E-10					6.55703E-01	2.75876E-02	5.02015E-03	4.16335E-48	6.56517E-08	1.84962E-09					4	33	102	454	21	20					0.364	0.855	0.744	1.163	2.527	3.338
832												silymarin	3,254	1.59081E-01	3.08084E-01	4.41881E-04	5.43373E-04	1.52772E-02	2.80758E-03	4.21957E-01				2.45114E-01	3.92782E-01	9.95584E-04	9.05286E-04	2.89821E-02	6.35914E-03	5.71909E-01				6	15	66	158	7	7	1				0.546	0.388	0.481	0.405	0.842	1.168
833	1				renal disorders (excl nephropathies)							dantrolene	1,517	6.72928E-01	8.50664E-08	3.23581E-05	3.19210E-10	2.29328E-04	5.74306E-01					7.72083E-01	2.74620E-07	8.24442E-05	7.15708E-10	5.91342E-04	6.64011E-01					2	22	40	107	7	1					0.182	0.570	0.292	0.274	0.842	0.167
834	2			hypertension	renal disorders (excl nephropathies)							lamotrigine	85,780	1.79582E-11	2.14760E-06	5.07555E-21	2.29513E-68	5.76463E-07	1.59509E-04	1.02975E-04				1.13460E-10	6.05671E-06	2.55914E-20	1.11219E-67	1.99689E-06	4.44277E-04	4.85283E-04				33	231	809	2,235	30	24	2				3.001	5.982	5.902	5.724	3.610	4.005
835												cefalotin	216		6.02272E-15	2.28131E-02	9.36177E-03	6.95547E-04	6.78850E-03						2.98608E-14	3.99104E-02	1.40948E-02	1.68580E-03	1.41809E-02						15	7	16	3	2						0.388	0.051	0.041	0.361	0.334
836												belladonna total alkaloids	994	1.00000E00	3.07491E-02	4.25519E-03	1.81372E-07	4.39459E-02	1.92524E-02	1.25249E-02	4.64110E-02			1.00000E00	5.11128E-02	8.38779E-03	3.67914E-07	7.41369E-02	3.57732E-02	3.49334E-02	1.26088E-01			1	8	24	71	3	3	2	1			0.091	0.207	0.175	0.182	0.361	0.501
837	1			hypertension								cyclizine	4,090	1.00000E00	3.31663E-07	8.25221E-02	2.30461E-39	5.67857E-01	1.00000E00	6.69962E-07				1.00000E00	1.00753E-06	1.26129E-01	8.52484E-39	6.43744E-01	1.00000E00	4.61655E-06				4	38	40	332	4	2	8				0.364	0.984	0.292	0.850	0.481	0.334
838												dexamethasone and antiinfectives	1,608	6.84429E-01	9.23647E-02	1.55324E-19	5.05140E-16	1.32614E-01	6.36091E-02					7.79991E-01	1.37997E-01	7.53036E-19	1.33128E-15	1.96422E-01	1.04004E-01					2	10	73	129	3	3					0.182	0.259	0.533	0.330	0.361	0.501
839												dihydrocodeine	8,187	1.00000E00	2.08262E-02	9.23108E-03	2.38363E-31	5.47196E-01	1.01168E-01	1.00000E00				1.00000E00	3.60820E-02	1.73091E-02	8.11757E-31	6.25547E-01	1.56403E-01	1.00000E00				8	43	133	518	4	1	1				0.727	1.113	0.970	1.327	0.481	0.167
840	1			hypertension								rocuronium bromide	6,157	1.06751E-01	2.89407E-01	1.73609E-02	8.21451E-54	1.42455E-03	3.07220E-03	8.71336E-02	3.56387E-02			1.75020E-01	3.72997E-01	3.09370E-02	3.52013E-53	3.32321E-03	6.89346E-03	1.71342E-01	1.08066E-01			2	17	101	487	13	10	3	2			0.182	0.440	0.737	1.247	1.564	1.669
841	1			hypertension								dorzolamide	10,848	6.52290E-01	2.97779E-01	2.85165E-12	1.17048E-11	7.31906E-01	2.20942E-01					7.58792E-01	3.81450E-01	1.09979E-11	2.74976E-11	7.95296E-01	3.02132E-01					9	46	229	537	9	9					0.818	1.191	1.671	1.375	1.083	1.502
842												eperisone	1,685	9.92278E-02	6.86020E-05	6.64087E-03	7.53850E-15	1.46346E-01	2.45216E-01					1.65015E-01	1.67991E-04	1.26732E-02	1.93031E-14	2.12131E-01	3.30177E-01					4	18	35	130	3	2					0.364	0.466	0.255	0.333	0.361	0.334
843												clobetasol	13,659	7.88706E-01	6.69221E-01	3.15379E-21	3.86670E-01	3.54321E-01	1.01851E-01					8.61991E-01	7.33513E-01	1.60028E-20	4.43408E-01	4.42309E-01	1.56746E-01					15	46	314	520	7	3					1.364	1.191	2.291	1.332	0.842	0.501
844	1			hypertension								ergotamine	1,421	6.61669E-01	3.72249E-01	1.75857E-19	7.36819E-11	5.59706E-03	1.40054E-03					7.65023E-01	4.57731E-01	8.50865E-19	1.68844E-10	1.16710E-02	3.37618E-03					2	7	68	104	5	5					0.182	0.181	0.496	0.266	0.602	0.834
845	1			hypertension								cinacalcet	37,133	1.85226E-02	2.76516E-13	3.92699E-10	3.80289E-02	1.17748E-02	2.27137E-01	1.04934E-01	6.99071E-01			3.71435E-02	1.29428E-12	1.38108E-09	5.29506E-02	2.26835E-02	3.10291E-01	1.96004E-01	7.99425E-01			24	59	348	1,437	16	15	2	2			2.182	1.528	2.539	3.681	1.925	2.503
846												tegafur	3,960	1.36850E-01	4.99603E-04	1.58108E-01	3.95426E-35	1.38633E-01	1.00000E00					2.18208E-01	1.10974E-03	2.24198E-01	1.40689E-34	2.02921E-01	1.00000E00					7	29	61	313	6	2					0.636	0.751	0.445	0.802	0.722	0.334
847	1			hypertension								epinephrine	30,666	4.36971E-06	9.80905E-09	8.26502E-20	8.16124E-74	2.17564E-01	1.50511E-02					1.64957E-05	3.45554E-08	4.04800E-19	4.10186E-73	2.95026E-01	2.86308E-02					9	56	587	1,770	30	28					0.818	1.450	4.282	4.533	3.610	4.673
848												metenolone	777	9.13304E-03	3.77807E-05	3.72404E-03	1.22877E-79	4.54892E-01						1.98919E-02	9.47112E-05	7.42019E-03	6.37735E-79	5.39867E-01						4	12	20	171	1						0.364	0.311	0.146	0.438	0.120
849	2		nephropathies		renal disorders (excl nephropathies)							chlorothiazide	1,261	1.00000E00	2.35370E-01	8.97918E-11	6.91620E-55	5.42403E-04	6.00929E-03					1.00000E00	3.13202E-01	3.24361E-10	3.00183E-54	1.33192E-03	1.26502E-02					1	7	48	182	6	4					0.091	0.181	0.350	0.466	0.722	0.668
850												nitrazepam	5,774	5.40662E-01	6.60145E-01	8.99722E-13	9.95640E-51	2.41616E-03	1.95271E-03					6.55703E-01	7.24752E-01	3.54997E-12	4.16751E-50	5.39212E-03	4.53854E-03					4	18	143	457	12	10					0.364	0.466	1.043	1.171	1.444	1.669
851												tulobuterol	2,765	9.51368E-06	9.95273E-03	4.99340E-01	1.06792E-06	4.81500E-01	1.00000E00	3.72323E-01				3.43676E-05	1.81683E-02	5.84516E-01	2.09707E-06	5.65797E-01	1.00000E00	5.20998E-01				13	19	31	153	3	1	1				1.182	0.492	0.226	0.392	0.361	0.167
852	2			hypertension	renal disorders (excl nephropathies)							guanfacine	4,984	9.08710E-04	3.43975E-01	7.17706E-06	1.73673E-03	1.19829E-01	6.54379E-02					2.40307E-03	4.29274E-01	1.93789E-05	2.78702E-03	1.79985E-01	1.06483E-01					14	22	103	142	7	6					1.273	0.570	0.751	0.364	0.842	1.001
853												diflucortolone	821	5.44796E-02	4.25544E-10	4.46517E-03	9.17094E-21	5.48474E-05						9.76317E-02	1.66244E-09	8.75130E-03	2.66075E-20	1.53347E-04						3	19	21	92	6						0.273	0.492	0.153	0.236	0.722
854												hyaluronic acid	5,008	1.14715E-01	9.06283E-01	4.55611E-15	7.54627E-03	4.51732E-01	7.62826E-01					1.86861E-01	9.44378E-01	1.95204E-14	1.15088E-02	5.37770E-01	8.28524E-01					9	17	136	220	5	3					0.818	0.440	0.992	0.563	0.602	0.501
855												ubidecarenone	21,755	9.37652E-04	3.36042E-09	1.83105E-40	1.32516E-07	5.10107E-02	4.71641E-01	2.83833E-01				2.45808E-03	1.24497E-08	1.34520E-39	2.70229E-07	8.48095E-02	5.65740E-01	4.23169E-01				8	32	528	948	9	9	1				0.727	0.829	3.852	2.428	1.083	1.502
856												abatacept	43,203	9.99999E-01	1.37880E-07	3.92372E-01	5.74353E-52	2.58366E-12	1.87905E-08	5.85266E-02				1.00000E00	4.33954E-07	4.81203E-01	2.43044E-51	1.43933E-11	8.36360E-08	1.26627E-01				44	95	576	1,029	2	2	2				4.001	2.460	4.202	2.636	0.241	0.334
857												pseudoephedrine, combinations	11,185	1.37001E-01	4.30949E-01	1.16507E-16	1.46168E-02	1.69911E-01	4.08916E-02	7.13589E-01				2.18220E-01	5.11433E-01	5.27474E-16	2.15624E-02	2.41367E-01	7.10388E-02	8.28815E-01				6	35	253	362	13	12	2				0.546	0.906	1.846	0.927	1.564	2.003
858	1				renal disorders (excl nephropathies)							flucytosine	656	4.92361E-01	6.42926E-10	2.20829E-01	7.21508E-58	1.58464E-05		3.46681E-11				6.11906E-01	2.50679E-09	2.98805E-01	3.21410E-57	4.73174E-05		4.44184E-10				1	17	12	133	6		7				0.091	0.440	0.088	0.341	0.722
859												orlistat	24,955	2.96361E-02	8.33061E-01	3.55488E-13	5.24685E-36	3.63531E-01	8.93864E-01	1.00000E00	3.29793E-02			5.70796E-02	8.78103E-01	1.42374E-12	1.88663E-35	4.50673E-01	9.50385E-01	1.00000E00	1.05444E-01			15	88	200	568	15	13	4	4			1.364	2.279	1.459	1.455	1.805	2.170
860	1			hypertension								phentolamine	294	3.76763E-02	1.17044E-04	1.93099E-06	5.24624E-06	1.68262E-03						7.08484E-02	2.79791E-04	5.44085E-06	9.98299E-06	3.86484E-03						2	7	16	28	3						0.182	0.181	0.117	0.072	0.361
861												sodium picosulfate	6,825	4.45592E-01	4.80287E-01	7.12712E-03	1.45528E-64	3.86502E-01	1.00000E00					5.68760E-01	5.55539E-01	1.35795E-02	6.84362E-64	4.72603E-01	1.00000E00					9	28	114	554	7	3					0.818	0.725	0.832	1.419	0.842	0.501
862												trifluoperazine	1,645		4.50296E-06	2.93766E-15	1.79480E-02	1.00000E00	6.03905E-01						1.23693E-05	1.26541E-14	2.62048E-02	1.00000E00	6.90610E-01						20	66	79	1	1						0.518	0.481	0.202	0.120	0.167
863	2	glomerulonephritis and nephrotic syndrome	nephropathies									levocetirizine	10,659	3.61738E-01	8.71847E-01	4.13868E-01	6.01796E-04	5.99353E-01	1.45559E-01	1.00000E00			4.59849E-02	4.80831E-01	9.12281E-01	5.02135E-01	9.99543E-04	6.71549E-01	2.10012E-01	1.00000E00			1.10239E-01	14	37	127	459	6	2	1			1	1.273	0.958	0.927	1.176	0.722	0.334
864												olmesartan medoxomil, amlodipine and hydrochlorothiazide	1,253	3.71211E-01	4.72674E-01	1.13623E-02	1.50219E-49	2.56170E-01	1.57566E-01	1.90256E-01				4.92123E-01	5.48947E-01	2.08847E-02	6.18252E-49	3.40893E-01	2.26615E-01	3.10159E-01				2	6	27	173	2	2	1				0.182	0.155	0.197	0.443	0.241	0.334
865	1				renal disorders (excl nephropathies)							chlorpropamide	406		8.06529E-04	2.42392E-10	6.69818E-12	4.07044E-02							1.73954E-03	8.63882E-10	1.58876E-11	6.92160E-02							7	25	47	2							0.181	0.182	0.120	0.241
866												olodaterol and tiotropium bromide	108,765	9.06090E-14	1.76477E-42	2.57115E-02	8.13604E-45	3.40658E-07	4.63741E-03					7.08910E-13	1.93643E-41	4.41744E-02	3.19765E-44	1.20655E-06	1.00736E-02					43	157	1,318	3,152	42	40					3.910	4.065	9.615	8.073	5.054	6.676
867	3		nephropathies	hypertension	renal disorders (excl nephropathies)							cilazapril	2,147	1.00000E00	1.73715E-02	1.08542E-09	3.57157E-22	8.95234E-02	3.44318E-02					1.00000E00	3.04912E-02	3.71368E-09	1.06713E-21	1.39083E-01	6.08251E-02					2	15	65	176	4	4					0.182	0.388	0.474	0.451	0.481	0.668
868												treosulfan	680	2.50890E-10	1.09952E-09	4.82380E-11	2.36087E-14							1.46839E-09	4.20380E-09	1.75845E-10	5.95504E-14							11	17	34	70							1.000	0.440	0.248	0.179
869												methyltestosterone and estrogen	3,838		6.66247E-04	3.47038E-24	7.31059E-01	1.00000E00	1.00000E00						1.45628E-03	1.88471E-23	7.78908E-01	1.00000E00	1.00000E00						28	135	136	2	2						0.725	0.985	0.348	0.241	0.334
870												carbohydrates	2,897	3.30313E-02	2.88050E-02	5.76678E-02	5.71337E-33	2.96849E-01	1.00000E00					6.31357E-02	4.82003E-02	9.11647E-02	1.98064E-32	3.83719E-01	1.00000E00					7	18	49	247	4	1					0.636	0.466	0.357	0.633	0.481	0.167
871												serenoa repens	4,113	4.58425E-01	7.94224E-01	2.99918E-04	2.11625E-27	3.16714E-05	1.49778E-04	4.99840E-01	1.78537E-01			5.76851E-01	8.42919E-01	6.92675E-04	6.80422E-27	9.09336E-05	4.21483E-04	6.42427E-01	3.07372E-01			2	13	81	298	13	10	1	1			0.182	0.337	0.591	0.763	1.564	1.669
872	1				renal disorders (excl nephropathies)							meprobamate	3,575	7.90898E-01	9.43205E-02	1.71929E-02	1.46993E-28	2.67315E-07	2.16120E-07					8.62902E-01	1.40815E-01	3.06833E-02	4.81782E-28	9.59377E-07	8.70285E-07					4	19	63	273	15	13					0.364	0.492	0.460	0.699	1.805	2.170
873	1			hypertension								melatonin	16,413	1.79057E-01	1.13247E-07	2.22694E-18	4.29650E-01	2.83574E-03	1.19038E-02	1.00000E00	5.44001E-01			2.69568E-01	3.59811E-07	1.04374E-17	4.86301E-01	6.23529E-03	2.33953E-02	1.00000E00	6.58970E-01			11	23	349	582	3	2	2	1			1.000	0.596	2.546	1.491	0.361	0.334
874												ispaghula (psylla seeds)	11,333	1.91904E-04	4.81293E-01	3.88802E-29	2.07179E-30	3.07271E-01	4.23960E-02	7.16947E-01				5.83049E-04	5.56383E-01	2.37546E-28	6.99392E-30	3.95821E-01	7.31854E-02	8.31537E-01				1	36	299	664	12	12	2				0.091	0.932	2.181	1.701	1.444	2.003
875	4	glomerulonephritis and nephrotic syndrome	nephropathies	hypertension	renal disorders (excl nephropathies)							bleomycin	6,818	1.80794E-01	1.97038E-02	7.68693E-06	4.62784E-12	2.54169E-09	2.86148E-06	2.93866E-02		5.32425E-07		2.71640E-01	3.42854E-02	2.07322E-05	1.10253E-11	1.14992E-08	9.94217E-06	7.04592E-02		4.22808E-06		3	37	49	364	24	16	4		4		0.273	0.958	0.357	0.932	2.888	2.670
876												rivaroxaban	122,488	6.84334E-32	2.69363E-76	1.32516E-139	1.16584E-68	7.71734E-19	1.79187E-12	5.97620E-07	3.56051E-02			1.51962E-30	5.20077E-75	2.38629E-138	5.68007E-68	6.06420E-18	1.12467E-11	4.15295E-06	1.08066E-01			20	118	697	5,682	23	19	2	1			1.819	3.055	5.085	14.553	2.767	3.171
877	2		nephropathies		renal disorders (excl nephropathies)							cefprozil	907		2.72350E-01	4.57982E-11	9.96194E-12	1.58542E-01	9.33376E-02						3.58609E-01	1.67205E-10	2.34848E-11	2.27162E-01	1.45786E-01						5	40	78	2	2						0.129	0.292	0.200	0.241	0.334
878	2			hypertension	renal disorders (excl nephropathies)							aripiprazole	79,774	1.50830E-17	3.56998E-07	2.22701E-02	1.62536E-160	2.33097E-09	4.77067E-08	4.63676E-05				1.50830E-16	1.08122E-06	3.89890E-02	1.23455E-159	1.05779E-08	2.03052E-07	2.37634E-04				18	207	1,100	1,614	21	13	1				1.637	5.360	8.025	4.134	2.527	2.170
879												fosfocreatine	289	2.58204E-01	1.50485E-07	2.84414E-01	1.29368E-07	8.84495E-05	2.51008E-05					3.65063E-01	4.72147E-07	3.68599E-01	2.64407E-07	2.40977E-04	7.82317E-05					1	10	6	31	4	4					0.091	0.259	0.044	0.079	0.481	0.668
880												netilmicin	210		1.75562E-16		3.29947E-19	2.18395E-08	1.11497E-01						9.27706E-16		9.30320E-19	8.88459E-08	1.67615E-01						16		42	6	1						0.414		0.108	0.722	0.167
881												rifaximin	7,587	5.91079E-01	5.02421E-01	1.96369E-06	2.95109E-60	1.00000E00	8.06213E-01	1.00000E00		6.61436E-02		7.04443E-01	5.75834E-01	5.52649E-06	1.34793E-59	1.00000E00	8.65298E-01	1.00000E00		1.38034E-01		9	31	54	584	5	3	1		1		0.818	0.803	0.394	1.496	0.602	0.501
882	1			hypertension								oxytocin	2,383	1.00000E00	1.00000E00	1.00161E-05	3.20554E-05	1.18464E-01	4.72383E-02	7.81917E-04	6.00445E-03			1.00000E00	1.00000E00	2.65948E-05	5.84083E-05	1.78293E-01	8.07621E-02	3.02440E-03	3.03451E-02			2	8	58	128	4	4	4	2			0.182	0.207	0.423	0.328	0.481	0.668
883												telavancin	144		1.27027E-14		5.38532E-25	2.13395E-04	8.18164E-05						6.23644E-14		1.68736E-24	5.56020E-04	2.38107E-04						13		41	3	3						0.337		0.105	0.361	0.501
884	3		nephropathies	hypertension	renal disorders (excl nephropathies)							carmustine	3,023	7.76363E-01	9.91098E-12	4.68132E-01	8.04681E-14	1.06088E-02	1.87175E-03	1.86150E-03				8.52490E-01	4.29002E-11	5.55038E-01	2.00910E-13	2.07125E-02	4.35781E-03	6.60794E-03				2	40	34	196	7	7	4				0.182	1.036	0.248	0.502	0.842	1.168
885	1			hypertension								dosulepin	2,357		8.19182E-02	7.14684E-01	1.03594E-17	2.87742E-03	4.50632E-04	5.85858E-05					1.23307E-01	7.83731E-01	2.81809E-17	6.31718E-03	1.16023E-03	2.94726E-04					14	32	175	7	7	5					0.363	0.233	0.448	0.842	1.168
886												cobalt (57co) cyanocobalamine	3,680	7.95378E-01	3.33619E-01	1.00000E00	9.08638E-10	9.33528E-03	5.92036E-02	2.50711E-02	1.61349E-01			8.65289E-01	4.19741E-01	1.00000E00	2.01225E-09	1.84849E-02	9.78583E-02	6.28695E-02	2.90552E-01			4	17	47	210	8	5	3	1			0.364	0.440	0.343	0.538	0.963	0.834
887												potassium acetate	1,824	1.00000E00	6.08723E-05	1.07447E-07	9.44476E-35	5.63566E-02	2.73995E-01					1.00000E00	1.49793E-04	3.26568E-07	3.34713E-34	9.24620E-02	3.61609E-01					1	19	53	186	4	2					0.091	0.492	0.387	0.476	0.481	0.334
888	1			hypertension								timolol, combinations	10,340	8.77523E-01	9.34637E-01	2.49077E-09	2.43284E-02	1.00000E00	3.01790E-01					9.38428E-01	9.71404E-01	8.28526E-09	3.49171E-02	1.00000E00	3.92212E-01					11	38	207	423	8	8					1.000	0.984	1.510	1.083	0.963	1.335
889	1				renal disorders (excl nephropathies)							gefitinib	8,039	3.96446E-04	4.56961E-01	1.44347E-06	1.20789E-07	5.44309E-01	6.39216E-01	1.55375E-01				1.14243E-03	5.33785E-01	4.11561E-06	2.47434E-07	6.22723E-01	7.22500E-01	2.64331E-01				20	33	58	388	4	3	3				1.819	0.855	0.423	0.994	0.481	0.501
890	1			hypertension								flumazenil	883	5.98522E-01	1.67109E-02	3.16216E-07	2.22261E-15	3.27797E-02	1.41197E-02					7.10510E-01	2.95123E-02	9.37299E-07	5.78992E-15	5.73069E-02	2.70099E-02					1	8	32	85	3	3					0.091	0.207	0.233	0.218	0.361	0.501
891	1			hypertension								perphenazine	2,929	3.84109E-01	1.73799E-05	4.54023E-25	2.35719E-02	2.48114E-03	3.14064E-04					5.03476E-01	4.50308E-05	2.52880E-24	3.38853E-02	5.52887E-03	8.35460E-04					1	27	116	131	8	8					0.091	0.699	0.846	0.336	0.963	1.335
892												vecuronium	3,245	7.80083E-01	8.83455E-01	7.57607E-04	1.66858E-181	2.68415E-06	1.20817E-04					8.53569E-01	9.22203E-01	1.66465E-03	1.38400E-180	8.71182E-06	3.44253E-04					2	12	65	532	13	9					0.182	0.311	0.474	1.363	1.564	1.502
893												carbasalate calcium	1,831	3.33848E-03	9.61915E-03	6.03094E-01	2.56266E-11	5.69912E-02	2.08649E-02					7.95128E-03	1.76073E-02	6.79403E-01	5.98397E-11	9.32980E-02	3.83509E-02					7	14	26	127	4	4					0.636	0.363	0.190	0.325	0.481	0.668
894	4	glomerulonephritis and nephrotic syndrome	nephropathies	hypertension	renal disorders (excl nephropathies)							certolizumab pegol	40,906	6.99433E-01	7.02273E-09	3.24111E-13	2.55458E-64	7.81702E-09	2.93266E-06	1.00000E00				7.95289E-01	2.51815E-08	1.30462E-12	1.19716E-63	3.31557E-08	1.01398E-05	1.00000E00				39	83	369	903	5	4	6				3.546	2.149	2.692	2.313	0.602	0.668
895												tegafur, combinations	3,459	9.89311E-02	1.54525E-03	5.96864E-01	9.05438E-35	2.04093E-01	1.00000E00					1.64703E-01	3.20544E-03	6.74605E-01	3.21300E-34	2.80323E-01	1.00000E00					7	25	48	284	5	1					0.636	0.647	0.350	0.727	0.602	0.167
896												rasburicase	1,479	1.00000E00	2.32161E-07	1.06357E-01	4.91982E-73	3.49545E-06	5.21241E-02					1.00000E00	7.13904E-07	1.57529E-01	2.45900E-72	1.12230E-05	8.76217E-02					1	21	26	227	9	3					0.091	0.544	0.190	0.581	1.083	0.501
897												tegaserod	7,366		4.27380E-04	1.33013E-112	7.70370E-02	1.00000E00	6.16944E-01						9.55655E-04	2.04210E-111	1.02408E-01	1.00000E00	7.01955E-01						10	384	299	5	5						0.259	2.801	0.766	0.602	0.834
898												clobazam	11,668	6.65434E-01	2.87766E-09	6.30525E-17	9.21471E-01	1.83289E-01	1.82643E-02	4.00344E-11				7.67027E-01	1.07205E-08	2.86548E-16	9.57593E-01	2.56949E-01	3.42174E-02	5.05049E-10				10	86	60	425	13	1	17				0.909	2.227	0.438	1.089	1.564	0.167
899	1			hypertension								zonisamide	10,266	8.97746E-02	2.81825E-12	8.17482E-08	5.11277E-01	1.12646E-02	8.33798E-01	2.08342E-06				1.51633E-01	1.25200E-11	2.50951E-07	5.67294E-01	2.18417E-02	8.91391E-01	1.31416E-05				5	87	75	389	16	6	11				0.455	2.253	0.547	0.996	1.925	1.001
900	1			hypertension								imipramine	5,814	3.03671E-01	3.72861E-02	1.03972E-33	1.25634E-14	1.00000E00	7.78439E-01					4.15724E-01	6.07715E-02	6.76665E-33	3.18981E-14	1.00000E00	8.40924E-01					3	31	200	332	4	2					0.273	0.803	1.459	0.850	0.481	0.334
901	1			hypertension								pilocarpine	3,658	1.13581E-15	1.75727E-07	6.29623E-12	4.12539E-05							1.02699E-14	5.47920E-07	2.39737E-11	7.45658E-05							28	36	101	183							2.546	0.932	0.737	0.469
902												lormetazepam	4,988	3.72531E-01	4.77923E-01	1.00000E00	2.47275E-57	5.67951E-05	2.13631E-01					4.93279E-01	5.53762E-01	1.00000E00	1.09612E-56	1.57905E-04	2.93312E-01					7	21	64	430	14	5					0.636	0.544	0.467	1.101	1.685	0.834
903	1				renal disorders (excl nephropathies)							gallium (67ga) citrate	23		8.01791E-02	3.50601E-02	1.43044E-04	1.78001E-02	1.28641E-02						1.21033E-01	5.87195E-02	2.49543E-04	3.32610E-02	2.50298E-02						1	2	6	1	1						0.026	0.015	0.015	0.120	0.167
904												omalizumab	37,925	2.96844E-01	8.83138E-17	5.15753E-38	1.10364E-164	8.54113E-12	2.49396E-08	2.62592E-02				4.09721E-01	4.74155E-16	3.67628E-37	8.50214E-164	4.65398E-11	1.08871E-07	6.44297E-02				32	52	796	516	1	1	1				2.910	1.346	5.807	1.322	0.120	0.167
905												metopimazine	1,013		1.29896E-02	7.79169E-01	2.98449E-39	4.70579E-16	2.90316E-11						2.33511E-02	8.37572E-01	1.10247E-38	3.15056E-15	1.66840E-10						9	14	138	16	11						0.233	0.102	0.353	1.925	1.836
906												sulprostone	71			1.34799E-02	1.85134E-24	3.09638E-11	4.39877E-12							2.44393E-02	5.74084E-24	1.59962E-10	2.66272E-11							4	30	6	6							0.029	0.077	0.722	1.001
907												amino acids, incl. combinations with polypeptides	1,354	1.00000E00	1.19882E-08	2.86188E-36	1.05430E-46	2.85175E-01						1.00000E00	4.16475E-08	1.98098E-35	4.24230E-46	3.72498E-01						1	22	91	176	2						0.091	0.570	0.664	0.451	0.241
908												pristinamycin	1,502	2.10308E-02	2.97376E-07	2.11610E-04	1.80794E-54	3.95411E-06	3.00416E-06					4.18952E-02	9.07495E-07	4.96869E-04	7.80936E-54	1.25874E-05	1.03586E-05					5	21	5	200	9	8					0.455	0.544	0.036	0.512	1.083	1.335
909												chlorphenamine, combinations	5,867	5.41112E-01	3.84689E-01	8.65338E-25	1.35021E-01	1.50281E-01	1.97694E-02					6.55703E-01	4.69007E-01	4.78634E-24	1.72216E-01	2.16781E-01	3.66340E-02					4	25	180	237	8	8					0.364	0.647	1.313	0.607	0.963	1.335
910												ramucirumab	1,996	5.50146E-19	8.07467E-10	2.67831E-13	2.10496E-01							6.04344E-18	3.14224E-09	1.08354E-12	2.57083E-01							25	29	70	62							2.273	0.751	0.511	0.159
911												emtricitabine, tenofovir disoproxil and rilpivirine	1,814	3.17407E-03	1.01230E-15	3.28647E-03	9.00622E-01	3.56466E-08		3.81354E-02		1.62243E-02		7.61979E-03	5.18547E-15	6.61994E-03	9.37007E-01	1.40054E-07		8.70489E-02		5.21494E-02		7	36	10	65	12		2		1		0.636	0.932	0.073	0.166	1.444
912												ombitasvir, paritaprevir and ritonavir	4,203	2.18445E-01	5.31846E-02	4.16700E-09	4.79879E-86			1.58489E-01				3.18083E-01	8.43560E-02	1.37655E-08	2.61085E-85			2.68514E-01				7	23	102	446			2				0.636	0.596	0.744	1.142
913												lysine	3,106	7.77366E-01	1.00000E00	4.57808E-06	1.69291E-06	9.16565E-04	2.17478E-03	4.07364E-01	1.38009E-01			8.52490E-01	1.00000E00	1.26465E-05	3.30277E-06	2.17557E-03	5.00347E-03	5.57660E-01	2.63676E-01			2	11	72	167	9	7	1	1			0.182	0.285	0.525	0.428	1.083	1.168
914	1				renal disorders (excl nephropathies)							exenatide	73,713	6.86475E-09	1.20964E-17	8.88267E-30	6.69694E-08	7.38302E-02	8.76281E-01					3.58677E-08	6.74708E-17	5.49716E-29	1.39404E-07	1.16891E-01	9.32417E-01					31	140	624	2,982	44	42					2.819	3.625	4.552	7.638	5.294	7.009
915	2		nephropathies		renal disorders (excl nephropathies)							tetracycline	4,472	2.39686E-01	6.17659E-01	8.74220E-08	5.10374E-02	9.48765E-02	1.10971E-01					3.42733E-01	6.84848E-01	2.67402E-07	6.97700E-02	1.47093E-01	1.67194E-01					7	18	102	189	7	5					0.636	0.466	0.744	0.484	0.842	0.834
916												anakinra	3,820	9.18599E-07	1.75290E-01	8.45272E-02	1.90174E-20	5.50402E-01	1.70795E-01					3.80023E-06	2.41912E-01	1.28862E-01	5.47635E-20	6.27770E-01	2.42821E-01					17	19	37	260	4	4					1.546	0.492	0.270	0.666	0.481	0.668
917												dexketoprofen	2,087	4.81089E-01	6.39924E-02	5.94562E-06	1.30448E-50	1.00000E00	1.00000E00					6.00864E-01	9.94556E-02	1.62554E-05	5.44340E-50	1.00000E00	1.00000E00					3	13	53	235	1	1					0.273	0.337	0.387	0.602	0.120	0.167
918												vemurafenib	10,255	1.65361E-01	3.96233E-02	9.51211E-10	1.06735E-07	5.96439E-01	3.97651E-01	2.49867E-01				2.52984E-01	6.42678E-02	3.26382E-09	2.19309E-07	6.70040E-01	4.91918E-01	3.86587E-01				15	50	68	481	6	3	3				1.364	1.295	0.496	1.232	0.722	0.501
919												troxerutin	641		3.02864E-01	5.11024E-06	2.70689E-11	9.02472E-02	5.12962E-02						3.87110E-01	1.40356E-05	6.30985E-11	1.40061E-01	8.64670E-02						4	24	61	2	2						0.104	0.175	0.156	0.241	0.334
920												metformin and rosiglitazone	16,097	1.10079E-01	1.49344E-02	7.37087E-56	1.72514E-01	5.86037E-04	1.15291E-02					1.79502E-01	2.65702E-02	6.46638E-55	2.15364E-01	1.43435E-03	2.27904E-02					10	40	469	623	2	2					0.909	1.036	3.421	1.596	0.241	0.334
921												levonorgestrel and ethinylestradiol	10,087	1.59549E-01	6.78043E-01	3.02179E-02	1.62768E-14	4.70558E-01	1.41213E-01	1.00000E00				2.45586E-01	7.41968E-01	5.12163E-02	4.12101E-14	5.54932E-01	2.04827E-01	1.00000E00				15	39	155	234	10	2	1				1.364	1.010	1.131	0.599	1.203	0.334
922												piritramide	579	4.50311E-01	3.25108E-04	3.50999E-01	8.55267E-30	3.63738E-01		9.29114E-02	2.73015E-02			5.72611E-01	7.40995E-04	4.38063E-01	2.85511E-29	4.50673E-01		1.78311E-01	9.16550E-02			1	9	10	89	1		1	1			0.091	0.233	0.073	0.228	0.120
923	3		nephropathies	hypertension	renal disorders (excl nephropathies)							zalcitabine	340		7.08321E-09	2.18593E-01	5.86948E-08	2.53766E-03	1.74199E-01						2.53531E-08	2.96282E-01	1.22462E-07	5.62962E-03	2.47145E-01						12	7	35	3	1						0.311	0.051	0.090	0.361	0.167
924												levomepromazine	6,625	1.00000E00	1.01878E-01	9.56500E-01	2.09401E-41	9.95399E-05	1.99750E-06					1.00000E00	1.50642E-01	1.00000E00	7.91918E-41	2.69226E-04	7.15946E-06					6	32	84	475	16	16					0.546	0.829	0.613	1.217	1.925	2.670
925	2			hypertension	renal disorders (excl nephropathies)							iodixanol	2,237	7.35056E-01	1.29896E-33	6.39219E-03	3.53237E-179	4.06652E-16	6.62015E-19					8.16712E-01	1.10992E-32	1.22953E-02	2.89440E-178	2.74720E-15	5.81719E-18					1	62	15	437	21	21					0.091	1.605	0.109	1.119	2.527	3.505
926	1				renal disorders (excl nephropathies)							canagliflozin	21,983	5.14377E-07	4.31325E-01	4.07229E-41	0.00000E00	3.95608E-01	6.67342E-01	4.81335E-03				2.22553E-06	5.11578E-01	3.03836E-40	0.00000E00	4.80355E-01	7.45106E-01	1.55392E-02				3	72	90	2,675	13	10	10				0.273	1.864	0.657	6.851	1.564	1.669
927												soft paraffin and fat products	1,075	2.54462E-06	1.08201E-09	2.75781E-01	7.45633E-16			1.65611E-01				9.92862E-06	4.14634E-09	3.59552E-01	1.95937E-15			2.77565E-01				9	21	18	98			1				0.818	0.544	0.131	0.251
928												flurazepam	3,641	1.97721E-01	2.55726E-02	6.14018E-14	4.62914E-13	3.75632E-01	1.51759E-01	4.58442E-01				2.91912E-01	4.32966E-02	2.52676E-13	1.13175E-12	4.61579E-01	2.18494E-01	6.02440E-01				1	22	106	223	4	4	1				0.091	0.570	0.773	0.571	0.481	0.668
929												morniflumate	1,184		6.26114E-01	1.54066E-15	1.58448E-14	2.36374E-01	4.86525E-01						6.93457E-01	6.73335E-15	4.01541E-14	3.17934E-01	5.81269E-01						5	55	101	2	1						0.129	0.401	0.259	0.241	0.167
930	2		nephropathies		renal disorders (excl nephropathies)							saxagliptin	10,028	6.38253E-01	8.58283E-05	3.99638E-01	1.35104E-65	8.57510E-01	3.94187E-01					7.46573E-01	2.08396E-04	4.88583E-01	6.39790E-65	9.06701E-01	4.89410E-01					8	62	119	731	8	3					0.727	1.605	0.868	1.872	0.963	0.501
931												bendroflumethiazide and potassium	39		3.95469E-04	1.45208E-09	1.04983E-06	2.99955E-02							8.91249E-04	4.91899E-09	2.06604E-06	5.28729E-02							3	9	10	1							0.078	0.066	0.026	0.120
932												oxymetholone	145	1.00023E-15	1.39069E-14	2.12780E-05	4.09653E-07							9.09848E-15	6.81097E-14	5.49740E-05	8.18700E-07							10	13	10	20							0.909	0.337	0.073	0.051
933	1			hypertension								temozolomide	15,539	3.80514E-01	2.24050E-04	4.87043E-03	5.64192E-01	8.81375E-03	1.70262E-01					5.00938E-01	5.19506E-04	9.50667E-03	6.17892E-01	1.75687E-02	2.42570E-01					12	86	161	583	22	13					1.091	2.227	1.175	1.493	2.647	2.170
934												combinations	21,115	1.20245E-03	1.18938E-04	1.62083E-09	3.76139E-04	6.38017E-02	3.09468E-01	5.95387E-01				3.10376E-03	2.83981E-04	5.45975E-09	6.33694E-04	1.02868E-01	4.00280E-01	7.18600E-01				8	45	376	873	9	8	2				0.727	1.165	2.743	2.236	1.083	1.335
935	2			hypertension	renal disorders (excl nephropathies)							zolmitriptan	5,091	6.59726E-01	6.41651E-01	4.69179E-12	2.76631E-02	2.01212E-01	5.42625E-01	5.75824E-01	2.16077E-01			7.63946E-01	7.07808E-01	1.78931E-11	3.93690E-02	2.77130E-01	6.36020E-01	7.03690E-01	3.46519E-01			6	16	128	157	1	1	1	1			0.546	0.414	0.934	0.402	0.120	0.167
936												ketamine	4,428	3.43630E-01	4.50988E-01	8.30369E-02	5.18319E-121	6.61774E-05	5.91475E-05	3.98853E-02				4.60526E-01	5.29251E-01	1.26752E-01	3.35295E-120	1.82630E-04	1.76278E-04	9.05982E-02				2	19	44	528	13	11	3				0.182	0.492	0.321	1.352	1.564	1.836
937												orgotein	2,236	2.63491E-03	1.18488E-02	1.50390E-04	1.06444E-24	6.95256E-01						6.50111E-03	2.14153E-02	3.57679E-04	3.31976E-24	7.62687E-01						8	16	51	188	2						0.727	0.414	0.372	0.482	0.241
938												idarubicin	5,025	1.88249E-01	2.16297E-04	4.22686E-09	7.37463E-50	3.75963E-06	1.70674E-06					2.80608E-01	5.03274E-04	1.39440E-08	3.04908E-49	1.20195E-05	6.19887E-06					8	36	23	413	16	14					0.727	0.932	0.168	1.058	1.925	2.336
939	3		nephropathies	hypertension	renal disorders (excl nephropathies)							pentostatin	842	5.78679E-02	3.27312E-04	3.54967E-01	4.63826E-30	4.81872E-01	3.77499E-01					1.02319E-01	7.45174E-04	4.42554E-01	1.55413E-29	5.65797E-01	4.71269E-01					3	11	14	110	1	1					0.273	0.285	0.102	0.282	0.120	0.167
940												celiprolol	1,812	4.42314E-01	1.11110E-01	1.73738E-01	1.21920E-50	1.47801E-02	2.01770E-02					5.66012E-01	1.61555E-01	2.43477E-01	5.09539E-50	2.81104E-02	3.72372E-02					3	11	30	216	5	4					0.273	0.285	0.219	0.553	0.602	0.668
941	1				renal disorders (excl nephropathies)							tadalafil	56,066	6.65780E-18	3.82047E-45	5.73097E-82	5.79937E-114	4.43013E-10	4.21518E-06					6.79275E-17	4.35881E-44	6.72827E-81	3.65536E-113	2.10643E-09	1.43262E-05					6	39	1,288	3,138	9	9					0.546	1.010	9.396	8.037	1.083	1.502
942	1			hypertension								flecainide	10,153	4.27054E-02	2.51985E-02	1.53141E-02	2.81540E-29	2.21292E-04	8.88109E-06					7.85446E-02	4.27353E-02	2.75022E-02	9.32947E-29	5.72598E-04	2.89352E-05					4	51	159	603	20	19					0.364	1.321	1.160	1.544	2.406	3.171
943	2	glomerulonephritis and nephrotic syndrome	nephropathies									cromoglicic acid	2,833	2.25892E-01	8.19210E-11	9.42788E-03	3.13781E-02	4.89789E-01	1.00000E00					3.27349E-01	3.35709E-10	1.76405E-02	4.42139E-02	5.71740E-01	1.00000E00					5	37	53	126	3	1					0.455	0.958	0.387	0.323	0.361	0.167
944	2			hypertension	renal disorders (excl nephropathies)							ziprasidone	20,958	5.04338E-04	7.73771E-01	6.16549E-58	2.90595E-32	6.07012E-03	1.06323E-01					1.40507E-03	8.26454E-01	5.59331E-57	9.95906E-32	1.25003E-02	1.61801E-01					7	73	570	469	6	6					0.636	1.890	4.158	1.201	0.722	1.001
945												calcium lactate	1,214	9.19508E-03	3.73869E-06	2.88796E-02	1.66089E-32	6.12504E-01						1.98919E-02	1.03264E-05	4.91940E-02	5.69928E-32	6.84995E-01						5	17	25	141	1						0.455	0.440	0.182	0.361	0.120
946												elcatonin	625	4.05911E-07	2.44802E-05	2.83007E-01	2.26261E-22			9.99120E-02				1.77660E-06	6.26193E-05	3.67173E-01	6.77529E-22			1.88774E-01				8	11	11	81			1				0.727	0.285	0.080	0.207
947												diastase	812	5.30576E-02	8.78663E-08	1.00000E00	5.21926E-19	1.33110E-01	3.66897E-01					9.57192E-02	2.82749E-07	1.00000E00	1.46399E-18	1.96960E-01	4.60141E-01					3	16	10	88	2	1					0.273	0.414	0.073	0.225	0.241	0.167
948												hydrocortisone butyrate	1,391	7.15525E-04	3.65895E-07	2.28929E-02	4.26864E-05	2.46425E-02						1.92936E-03	1.10650E-06	4.00208E-02	7.70007E-05	4.46495E-02						7	20	28	82	4						0.636	0.518	0.204	0.210	0.481
949												pegfilgrastim	37,983	1.27963E-02	5.10506E-14	8.82811E-36	5.26205E-42	3.10669E-01	1.02926E-01	1.07032E-01	1.00000E00			2.69489E-02	2.43491E-13	6.00663E-35	2.00685E-41	3.98479E-01	1.57688E-01	1.99017E-01	1.00000E00			24	59	241	925	35	29	2	1			2.182	1.528	1.758	2.369	4.211	4.840
950	2			hypertension	renal disorders (excl nephropathies)							nilotinib	21,536	6.70410E-01	5.32606E-03	1.20009E-04	8.67967E-06	1.15022E-04	1.34706E-04					7.70997E-01	1.03032E-02	2.89447E-04	1.62872E-05	3.07756E-04	3.81434E-04					24	54	343	915	3	1					2.182	1.398	2.502	2.344	0.361	0.167
951												quinapril and diuretics	1,471	6.67404E-01	3.86805E-01	2.42562E-11	8.05650E-12	1.09404E-01	5.14480E-02					7.68711E-01	4.70730E-01	9.00676E-11	1.90426E-11	1.65659E-01	8.66158E-02					2	7	54	110	3	3					0.182	0.181	0.394	0.282	0.361	0.501
952	2			hypertension	renal disorders (excl nephropathies)							amifostine	982	1.00000E00	1.08089E-02	3.09152E-04	4.42957E-10	1.46147E-06	2.49544E-03					1.00000E00	1.96242E-02	7.13313E-04	9.91521E-10	4.89234E-06	5.68360E-03					1	9	27	78	8	4					0.091	0.233	0.197	0.200	0.963	0.668
953	3	glomerulonephritis and nephrotic syndrome	nephropathies		renal disorders (excl nephropathies)							sulfadiazine	1,713	1.00000E00	6.14590E-15	1.75209E-02	1.25113E-22	1.18706E-02	2.51009E-01					1.00000E00	3.03965E-14	3.11990E-02	3.77573E-22	2.28387E-02	3.36823E-01					1	34	34	152	5	2					0.091	0.880	0.248	0.389	0.602	0.334
954												dutasteride	18,176	1.02908E-02	1.55054E-01	7.92165E-01	3.47836E-15	1.00000E00	7.52980E-01	3.84877E-01				2.19790E-02	2.16665E-01	8.48496E-01	8.98328E-15	1.00000E00	8.19791E-01	5.35822E-01				8	54	238	875	14	11	1				0.727	1.398	1.736	2.241	1.685	1.836
955												isotonic solutions	30,534	1.86460E-10	1.21668E-08	1.43529E-12	1.52224E-13	3.98654E-02	5.44484E-01	8.24621E-01				1.09982E-09	4.21949E-08	5.59856E-12	3.77627E-13	6.80217E-02	6.36556E-01	9.20198E-01				3	56	540	1,370	14	14	4				0.273	1.450	3.939	3.509	1.685	2.336
956	1			hypertension								nadolol	6,542	4.35812E-01	7.91679E-02	1.12900E-20	1.42321E-31	6.52931E-01	1.92320E-01					5.60065E-01	1.19886E-01	5.65683E-20	4.85904E-31	7.26939E-01	2.69208E-01					4	15	182	437	6	6					0.364	0.388	1.328	1.119	0.722	1.001
957	1			hypertension								mepivacaine	1,193		6.28361E-01	7.38729E-23	1.64658E-01	1.50093E-02	4.95878E-03						6.95561E-01	3.87146E-22	2.06414E-01	2.85100E-02	1.06528E-02						5	67	53	4	4						0.129	0.489	0.136	0.481	0.668
958	2			hypertension	renal disorders (excl nephropathies)							ponatinib	4,747		1.46928E-01	1.26582E-68	1.02388E-05			5.50512E-01		4.19074E-02			2.06903E-01	1.29006E-67	1.91333E-05			6.82935E-01		1.04769E-01			11	240	234			1		1			0.285	1.751	0.599
959												electrolytes	3,801	6.05654E-01	3.44944E-01	1.73607E-02	3.12699E-57	5.49331E-01	4.78580E-01					7.15600E-01	4.29427E-01	3.09370E-02	1.38386E-56	6.27027E-01	5.72279E-01					5	17	66	359	4	3					0.455	0.440	0.481	0.920	0.481	0.501
960												sulpiride	5,344	1.00000E00	6.67788E-02	3.02398E-01	7.46500E-19	3.21783E-01	7.75841E-01	5.93527E-01				1.00000E00	1.03306E-01	3.88127E-01	2.08527E-18	4.09525E-01	8.39830E-01	7.18600E-01				5	28	77	329	6	2	1				0.455	0.725	0.562	0.843	0.722	0.334
961	2			hypertension	renal disorders (excl nephropathies)							fluvoxamine	6,726	5.62716E-02	7.60114E-01	1.14338E-03	5.14598E-02	2.39776E-02	5.61943E-03	1.06177E-01	4.34069E-03			1.00201E-01	8.14031E-01	2.46241E-03	7.03120E-02	4.35506E-02	1.19216E-02	1.97876E-01	2.37086E-02			2	22	118	277	11	10	3	3			0.182	0.570	0.861	0.709	1.324	1.669
962												penciclovir	500		3.71008E-02	2.95993E-13	3.08962E-02	3.23249E-01	2.45330E-01						6.05187E-02	1.19344E-12	4.36030E-02	4.10489E-01	3.30177E-01						5	32	28	1	1						0.129	0.233	0.072	0.120	0.167
963												trihexyphenidyl	5,045		1.25797E-01	3.16991E-01	8.71979E-07	4.52299E-01	5.41106E-01	1.10827E-02		4.44795E-02			1.80816E-01	4.03397E-01	1.72356E-06	5.37770E-01	6.35334E-01	3.15549E-02		1.07227E-01			25	73	254	2	1	4		1			0.647	0.533	0.651	0.241	0.167
964												clemastine	3,579	4.78920E-03	6.78052E-02	1.20930E-06	1.81768E-06	6.44554E-02						1.10408E-02	1.04733E-01	3.46031E-06	3.54362E-06	1.03713E-01						10	20	82	188	6						0.909	0.518	0.598	0.482	0.722
965	4	glomerulonephritis and nephrotic syndrome	nephropathies	hypertension	renal disorders (excl nephropathies)							cevimeline	1,926	4.57073E-01	4.42579E-01	1.96820E-16	3.90500E-02	1.91947E-01	9.62970E-02					5.76592E-01	5.20926E-01	8.84398E-16	5.42050E-02	2.67080E-01	1.49893E-01					3	9	75	88	3	3					0.273	0.233	0.547	0.225	0.361	0.501
966												butylscopolamine	4,094		1.90591E-01	7.09360E-02	2.19550E-10	1.00000E00	5.04811E-01	4.98236E-01	1.77791E-01				2.60168E-01	1.10524E-01	4.94720E-10	1.00000E00	6.01008E-01	6.41371E-01	3.07212E-01				20	66	232	3	3	1	1				0.518	0.481	0.594	0.361	0.501
967												terconazole	844		3.64032E-02	7.69045E-05	3.44433E-02	4.63692E-03	1.44587E-03						5.95257E-02	1.88715E-04	4.82313E-02	9.85173E-03	3.47929E-03						7	26	43	4	4						0.181	0.190	0.110	0.481	0.668
968												alogliptin	2,446	4.37139E-02	4.92933E-04	4.18321E-01	2.83041E-15	7.17059E-01	4.00098E-01					8.01069E-02	1.09613E-03	5.06852E-01	7.35199E-15	7.83153E-01	4.94495E-01					6	21	36	172	2	2					0.546	0.544	0.263	0.441	0.241	0.334
969												hepatitis b immunoglobulin	457	3.76441E-01	2.16576E-08		6.38591E-15	2.04643E-06		7.40800E-02		4.11215E-03		4.97207E-01	7.38345E-08		1.63984E-14	6.74463E-06		1.53398E-01		1.73481E-02		1	13		56	6		1		1		0.091	0.337		0.143	0.722
970												chlormadinone	979	1.19373E-06	3.17177E-04	7.76628E-01	2.18791E-06	1.78360E-01		1.52010E-01				4.85860E-06	7.24564E-04	8.36056E-01	4.25008E-06	2.51456E-01		2.59387E-01				9	12	11	67	2		1				0.818	0.311	0.080	0.172	0.241
971	2			hypertension	renal disorders (excl nephropathies)							aminocaproic acid	1,248	1.40296E-01	2.31482E-01	2.56247E-01	8.40914E-184	8.86062E-07	5.92523E-08					2.22294E-01	3.09465E-01	3.38144E-01	7.06159E-183	3.00657E-06	2.49850E-07					3	7	11	336	9	9					0.273	0.181	0.080	0.861	1.083	1.502
972												ebastine	1,624	7.48310E-03	4.32376E-05	1.84784E-01	8.75291E-07	1.00000E00	5.99194E-01					1.65925E-02	1.07852E-04	2.57002E-01	1.72884E-06	1.00000E00	6.85800E-01					6	18	27	100	1	1					0.546	0.466	0.197	0.256	0.120	0.167
973	2			hypertension	renal disorders (excl nephropathies)							fosphenytoin	1,504		2.79924E-02	4.92939E-01	4.21768E-15	1.90491E-13	1.36852E-15						4.70365E-02	5.78720E-01	1.08719E-14	1.14679E-12	1.03551E-14						11	22	121	16	16						0.285	0.160	0.310	1.925	2.670
974												cefoperazone	2,808	5.44789E-01	3.39307E-08	5.02947E-05	1.66530E-70	3.36809E-06	2.11513E-01					6.57579E-01	1.13178E-07	1.26929E-04	8.24719E-70	1.08374E-05	2.91875E-01					4	32	14	322	12	3					0.364	0.829	0.102	0.825	1.444	0.501
975												dexchlorpheniramine, combinations	1,143	2.24712E-04	1.05866E-04	1.12721E-01	8.24602E-12	6.14992E-02						6.69259E-04	2.54586E-04	1.65930E-01	1.94736E-11	9.95860E-02						7	14	21	92	3						0.636	0.363	0.153	0.236	0.361
976												denosumab	107,331	1.98289E-17	1.69893E-65	3.79439E-34	5.97975E-243	3.19495E-24	5.18313E-17	4.58219E-06				1.95697E-16	2.84288E-64	2.51733E-33	5.67342E-242	3.15898E-23	4.17717E-16	2.68385E-05				34	106	958	2,074	10	8	2				3.091	2.745	6.989	5.312	1.203	1.335
977												pirarubicin	893	6.02650E-01	1.57528E-06	2.95471E-01	3.69646E-05	8.46717E-06		5.04306E-04			9.50841E-09	7.12609E-01	4.48041E-06	3.80664E-01	6.71270E-05	2.60113E-05		2.00743E-03			1.96507E-07	1	15	15	58	7		3			3	0.091	0.388	0.109	0.149	0.842
978												oxymetazoline	4,744	5.38572E-05	2.82479E-02	1.77686E-04	8.46881E-01			9.84527E-10				1.77177E-04	4.74262E-02	4.19269E-04	8.85182E-01			9.72666E-09				16	27	92	171			11				1.455	0.699	0.671	0.438
979												pyrimethamine	1,550	6.77019E-01	1.46820E-09		1.60929E-17	6.03658E-07	2.03956E-03	2.29768E-01				7.73883E-01	5.56253E-09		4.36023E-17	2.08143E-06	4.70827E-03	3.60247E-01				2	25		130	10	5	1				0.182	0.647		0.333	1.203	0.834
980												imiglucerase	4,266	4.65283E-01	7.99385E-01	6.41704E-03	5.68555E-01	2.75459E-01	7.38671E-01	1.62197E-01	1.84526E-01			5.84022E-01	8.47948E-01	1.23246E-02	6.21663E-01	3.62663E-01	8.07134E-01	2.73666E-01	3.16523E-01			6	16	76	149	1	1	2	1			0.546	0.414	0.554	0.382	0.120	0.167
981	1				renal disorders (excl nephropathies)							erlotinib	46,633	1.78299E-05	9.92619E-21	3.75481E-10	5.11426E-67	1.12744E-03	4.92107E-02	2.08940E-01				6.23222E-05	6.17083E-20	1.32247E-09	2.46506E-66	2.65501E-03	8.34682E-02	3.31395E-01				21	63	454	1,057	18	16	4				1.909	1.631	3.312	2.707	2.166	2.670
982												griseofulvin	358	8.34320E-12	6.90015E-13	6.37893E-01	1.03707E-03	2.43885E-01	1.82525E-01					5.43027E-11	3.17060E-12	7.14237E-01	1.69337E-03	3.26565E-01	2.57082E-01					10	16	3	26	1	1					0.909	0.414	0.022	0.067	0.120	0.167
983												sodium monofluorophosphate	1,047		4.38759E-01	2.78524E-09	9.94628E-05	4.98609E-02	2.20196E-02						5.17643E-01	9.23913E-09	1.75783E-04	8.30830E-02	4.02021E-02						5	40	64	3	3						0.129	0.292	0.164	0.361	0.501
984												mercaptopurine	14,750	7.96866E-01	3.37026E-01	5.58565E-01	3.80530E-01	8.81882E-01	2.98336E-01					8.66284E-01	4.23232E-01	6.39772E-01	4.37852E-01	9.30495E-01	3.89208E-01					16	46	181	561	12	11					1.455	1.191	1.320	1.437	1.444	1.836
985												cefoperazone and beta-lactamase inhibitor	2,278	3.06380E-01	5.97053E-06	1.07499E-03	2.21035E-56	2.72638E-06	3.66828E-01					4.18673E-01	1.61575E-05	2.32365E-03	9.67116E-56	8.82968E-06	4.60141E-01					4	24	13	259	11	2					0.364	0.621	0.095	0.663	1.324	0.334
986	1				renal disorders (excl nephropathies)							methyltestosterone	3,999	4.54884E-01	8.13452E-04	9.90360E-26	4.74293E-01	1.00000E00	4.96068E-01					5.75272E-01	1.75259E-03	5.58097E-25	5.31712E-01	1.00000E00	5.91633E-01					2	29	142	155	3	3					0.182	0.751	1.036	0.397	0.361	0.501
987	1			hypertension								teriparatide	115,806	3.01112E-08	2.81034E-66	8.48030E-10	1.65784E-160	9.31122E-27		1.11238E-06				1.50556E-07	4.77607E-65	2.92235E-09	1.25569E-159	1.06936E-25		7.41590E-06				64	122	1,262	2,644	10		2				5.819	3.159	9.207	6.772	1.203
988	4	glomerulonephritis and nephrotic syndrome	nephropathies	hypertension	renal disorders (excl nephropathies)							oxaprozin	2,041	1.00000E00	1.00000E00	4.25177E-25	8.36821E-13	2.14826E-01	3.18752E-01					1.00000E00	1.00000E00	2.37366E-24	2.02939E-12	2.92086E-01	4.09874E-01					2	7	94	143	3	2					0.182	0.181	0.686	0.366	0.361	0.334
989												primidone	6,639	1.77866E-01	2.37613E-02	1.45824E-07	1.65851E-13	3.74786E-01	1.08710E-01					2.68847E-01	4.04688E-02	4.40509E-07	4.09553E-13	4.61299E-01	1.64602E-01					3	36	138	364	7	7					0.273	0.932	1.007	0.932	0.842	1.168
990												terfenadine	325			4.47439E-14	5.75118E-09	2.24147E-01	1.67196E-01							1.84762E-13	1.24410E-08	3.02852E-01	2.38701E-01							27	36	1	1							0.197	0.092	0.120	0.167
991												apixaban	49,820	8.49864E-07	7.15740E-21	1.14868E-20	1.36896E-24	8.63770E-10	4.26679E-06	4.65793E-03				3.53525E-06	4.48141E-20	5.74341E-20	4.25969E-24	4.01747E-09	1.44203E-05	1.50968E-02				20	70	421	2,271	7	7	1				1.819	1.813	3.071	5.817	0.842	1.168
992												ethyl loflazepate	2,118	4.46187E-04	1.75646E-05	3.35155E-01	6.39895E-02	1.00000E00	1.00000E00					1.25698E-03	4.54507E-05	4.22916E-01	8.62551E-02	1.00000E00	1.00000E00					9	22	32	94	1	1					0.818	0.570	0.233	0.241	0.120	0.167
993												dacarbazine	3,753	7.98728E-01	2.01675E-04	2.76444E-01	4.55793E-02	1.00000E00		4.01802E-03		4.98911E-08		8.67683E-01	4.73087E-04	3.60079E-01	6.25616E-02	1.00000E00		1.33392E-02		4.49020E-07		4	29	56	161	2		4		4		0.364	0.751	0.409	0.412	0.241
994	1			hypertension								azelastine	11,307		9.48958E-04	3.04013E-19	2.42534E-02	4.26504E-02	1.06806E-01	1.00000E00					2.02714E-03	1.45914E-18	3.48281E-02	7.22366E-02	1.62355E-01	1.00000E00					21	265	460	3	2	1					0.544	1.933	1.178	0.361	0.334
995												oseltamivir	16,891	1.18034E-01	5.21669E-01	1.00172E-12	4.12574E-01	6.78186E-01	7.46232E-01					1.92060E-01	5.96193E-01	3.93298E-12	4.70122E-01	7.48361E-01	8.13746E-01					24	66	121	599	11	8					2.182	1.709	0.883	1.534	1.324	1.335
996												flomoxef	835	1.93675E-03	1.15078E-03	8.87236E-02	7.60777E-22	2.84754E-02	1.21757E-02					4.88229E-03	2.42218E-03	1.34374E-01	2.26060E-21	5.04986E-02	2.38109E-02					5	10	5	95	3	3					0.455	0.259	0.036	0.243	0.361	0.501
997												interferon alfa-2a	1,943	6.08508E-12	2.95993E-08	7.01862E-05	4.37611E-08							4.06569E-11	9.93902E-08	1.73295E-04	9.20140E-08							18	26	47	121							1.637	0.673	0.343	0.310
998												miconazole	7,420	6.04160E-03	6.29376E-01	3.02673E-01	4.96618E-01	5.30846E-01	3.22217E-01					1.35968E-02	6.95918E-01	3.88271E-01	5.54441E-01	6.09188E-01	4.13629E-01					16	29	85	283	7	6					1.455	0.751	0.620	0.725	0.842	1.001
999												alizapride	1,834	4.35278E-02	4.85095E-03	4.96166E-03	7.68907E-23	1.54858E-02						7.98626E-02	9.42020E-03	9.66111E-03	2.33347E-22	2.92492E-02						5	15	38	160	5						0.455	0.388	0.277	0.410	0.602
1000	2			hypertension	renal disorders (excl nephropathies)							dextran	1,965	1.48175E-01	3.67015E-02	6.47978E-03	1.92698E-10	6.69068E-01	3.03129E-01					2.30902E-01	5.99159E-02	1.24252E-02	4.34939E-10	7.39939E-01	3.93577E-01					4	13	40	131	2	2					0.364	0.337	0.292	0.336	0.241	0.334
1001	1				renal disorders (excl nephropathies)							argatroban	1,534	5.73778E-03	8.29381E-01	1.00000E00	1.01541E-33	3.34729E-02	1.16886E-02					1.30877E-02	8.74683E-01	1.00000E00	3.55195E-33	5.83139E-02	2.30723E-02					6	6	19	165	4	4					0.546	0.155	0.139	0.423	0.481	0.668
1002	1				renal disorders (excl nephropathies)							interferon gamma	1,551	6.04203E-03	8.39054E-02	2.32955E-02	8.35954E-03	1.22758E-01	2.17590E-01	2.86907E-02	7.14716E-02			1.35968E-02	1.26015E-01	4.06356E-02	1.26776E-02	1.83461E-01	2.98146E-01	6.93993E-02	1.68078E-01			6	10	10	77	3	2	2	1			0.546	0.259	0.073	0.197	0.361	0.334
1003	2			hypertension	renal disorders (excl nephropathies)							alprostadil	4,976	7.29493E-02	2.44242E-02	1.65775E-02	4.70779E-18	2.26095E-03	6.50447E-02	2.04896E-01				1.25459E-01	4.15273E-02	2.96957E-02	1.29106E-17	5.05330E-03	1.05970E-01	3.26877E-01				1	28	84	308	11	6	2				0.091	0.725	0.613	0.789	1.324	1.001
1004												lesinurad	53		1.75179E-01	1.48970E-01	2.94514E-06	4.05423E-02	2.93950E-02						2.41912E-01	2.12370E-01	5.67213E-06	6.90190E-02	5.26097E-02						1	2	11	1	1						0.026	0.015	0.028	0.120	0.167
1005	2			hypertension	renal disorders (excl nephropathies)							etonogestrel	56,882	2.11032E-08	5.09380E-37	4.32208E-03	4.32577E-311	1.43233E-14	1.33064E-09	7.45927E-01				1.06575E-07	4.77960E-36	8.49867E-03	4.97740E-310	8.94755E-14	6.66300E-09	8.48350E-01				21	53	810	640	4	4	8				1.909	1.372	5.909	1.639	0.481	0.668
1006												golimumab	29,080	1.43176E-01	7.31467E-04	4.34130E-04	3.08938E-43	4.18861E-06	1.56341E-04					2.25438E-01	1.58959E-03	9.79040E-04	1.19509E-42	1.33055E-05	4.36971E-04					38	72	308	655	4	3					3.455	1.864	2.247	1.678	0.481	0.501
1007												bimatoprost	18,596	2.26248E-04	5.83313E-02	2.54379E-01	5.87348E-34	4.29888E-01	7.57677E-01	5.62308E-01	5.89262E-01			6.71187E-04	9.17290E-02	3.36224E-01	2.05991E-33	5.17182E-01	8.24246E-01	6.91399E-01	7.02927E-01			5	52	257	394	11	11	4	1			0.455	1.346	1.875	1.009	1.324	1.836
1008												sodium feredetate	309	1.06886E-06	2.72558E-08	4.49849E-01	8.89125E-03	2.14392E-01		5.07102E-02	1.46641E-02			4.38582E-06	9.16745E-08	5.38560E-01	1.34238E-02	2.91784E-01		1.12082E-01	6.32303E-02			6	11	2	21	1		1	1			0.546	0.285	0.015	0.054	0.120
1009	1			hypertension								alglucosidase alfa	3,479	2.81928E-10	6.77015E-03	4.51177E-01	9.81407E-12	3.55388E-01	4.52957E-01					1.63735E-09	1.28049E-02	5.39475E-01	2.31564E-11	4.43270E-01	5.49846E-01					21	23	39	59	4	3					1.909	0.596	0.285	0.151	0.481	0.501
1010												chlorotrianisene	62			1.50983E-04	1.44931E-05	1.11671E-03	5.85506E-04							3.58734E-04	2.68787E-05	2.63806E-03	1.49058E-03							6	11	2	2							0.044	0.028	0.241	0.334
1011												iron, vitamin b12 and folic acid	217	2.15918E-02	4.52719E-02	2.10217E-01	3.22051E-03	1.55874E-01	1.14992E-01					4.28995E-02	7.26667E-02	2.86878E-01	5.06000E-03	2.23985E-01	1.71920E-01					2	3	5	17	1	1					0.182	0.078	0.036	0.044	0.120	0.167
1012												vitamin b-complex, other combinations	1,782	1.00000E00	1.63037E-01	9.78745E-13	3.32921E-11	5.26299E-02	1.91196E-02					1.00000E00	2.26873E-01	3.84909E-12	7.73382E-11	8.72102E-02	3.55751E-02					1	10	64	124	4	4					0.091	0.259	0.467	0.318	0.481	0.668
1013	3		nephropathies	hypertension	renal disorders (excl nephropathies)							ropinirole	24,952	4.01379E-03	4.22730E-06	7.61536E-08	7.35930E-01	6.03359E-03	6.01802E-02					9.48486E-03	1.16439E-05	2.34432E-07	7.82870E-01	1.24684E-02	9.92318E-02					12	50	421	925	8	7					1.091	1.295	3.071	2.369	0.963	1.168
1014												protein supplements	648	4.88147E-01	3.38946E-05	7.27109E-01	3.10380E-20	1.78414E-10	5.22903E-02					6.09175E-01	8.52887E-05	7.95885E-01	8.89999E-20	8.79115E-10	8.76217E-02					1	11	9	79	10	2					0.091	0.285	0.066	0.202	1.203	0.334
1015												flunitrazepam	8,519	4.95804E-01	2.36467E-02	4.13604E-01	1.04918E-29	8.44462E-01	6.42883E-01					6.13157E-01	4.03078E-02	5.02069E-01	3.49812E-29	8.94806E-01	7.25440E-01					6	44	118	527	7	3					0.546	1.139	0.861	1.350	0.842	0.501
1016												trimebutine	2,811	2.87899E-02	8.74889E-01	4.02278E-01	7.64005E-30	1.79428E-01	2.11948E-01					5.56629E-02	9.14988E-01	4.90807E-01	2.55361E-29	2.52485E-01	2.92179E-01					7	9	41	234	4	3					0.636	0.233	0.299	0.599	0.481	0.501
1017												hydroxocobalamin	3,438	5.95490E-01	2.84597E-04	1.73122E-01	1.81270E-34	7.53926E-01	4.50007E-01	2.10554E-02				7.08162E-01	6.53856E-04	2.42898E-01	6.39055E-34	8.12716E-01	5.46921E-01	5.41236E-02				2	27	35	282	3	3	3				0.182	0.699	0.255	0.722	0.361	0.501
1018												benazepril and diuretics	914		3.96191E-01	2.35726E-09	7.87765E-08	5.10201E-01	4.02228E-01						4.78960E-01	7.85208E-09	1.63478E-07	5.91406E-01	4.96123E-01						5	37	68	1	1						0.129	0.270	0.174	0.120	0.167
1019												metoprolol and thiazides	1,006	1.00000E00	1.88169E-01	2.38230E-07	5.50318E-16	1.85887E-01	1.10841E-01					1.00000E00	2.57386E-01	7.11421E-07	1.44894E-15	2.60078E-01	1.67183E-01					1	6	35	94	2	2					0.091	0.155	0.255	0.241	0.241	0.334
1020	2			hypertension	renal disorders (excl nephropathies)							rivastigmine	19,543	2.84759E-05	4.08820E-09	4.30172E-14	4.57548E-01	1.22629E-01	4.50145E-01	1.00000E00				9.72818E-05	1.50075E-08	1.77938E-13	5.15290E-01	1.83452E-01	5.46921E-01	1.00000E00				4	27	379	736	9	8	3				0.364	0.699	2.765	1.885	1.083	1.335
1021												iobitridol	195	1.82522E-01	3.47439E-02	7.42877E-01	9.31175E-29	1.04291E-02	5.57322E-03					2.73420E-01	5.70914E-02	8.07621E-01	3.06687E-28	2.04071E-02	1.18420E-02					1	3	3	51	2	2					0.091	0.078	0.022	0.131	0.241	0.334
1022	1			hypertension								triptorelin	2,347	1.21348E-02	8.62357E-01	1.49733E-04	1.81388E-02	7.06688E-01	3.80586E-01					2.57352E-02	9.04237E-01	3.56471E-04	2.64548E-02	7.72956E-01	4.73819E-01					7	9	53	108	2	2					0.636	0.233	0.387	0.277	0.241	0.334
1023												lanthanum carbonate	4,645	6.42952E-01	1.78183E-01	1.48763E-04	2.18793E-113	4.21479E-01	1.97618E-01					7.50856E-01	2.45399E-01	3.54868E-04	1.37266E-112	5.08294E-01	2.76340E-01					3	11	91	529	5	5					0.273	0.285	0.664	1.355	0.602	0.834
1024	1				renal disorders (excl nephropathies)							macitentan	20,824		3.15807E-15	3.19471E-10	0.00000E00	6.04629E-03	1.05889E-01	2.77967E-01					1.59733E-14	1.13185E-09	0.00000E00	1.24684E-02	1.61322E-01	4.16696E-01					18	172	2,107	6	6	1					0.466	1.255	5.397	0.722	1.001
1025	1			hypertension								nicotine	54,055	1.04170E-11	5.52019E-35	1.85132E-09	1.99087E-242	3.91847E-05	6.97745E-04	1.14647E-02		3.86533E-01		6.75096E-11	4.81936E-34	6.20995E-09	1.87572E-241	1.11434E-04	1.74693E-03	3.23059E-02		4.92282E-01		13	51	544	717	18	13	2		1		1.182	1.321	3.969	1.836	2.166	2.170
1026	2		nephropathies		renal disorders (excl nephropathies)							tiaprofenic acid	379	3.24091E-01	2.38135E-09	4.96241E-01	1.49320E-13	2.56184E-01	1.92132E-01					4.40088E-01	8.92116E-09	5.82026E-01	3.70764E-13	3.40893E-01	2.69208E-01					1	13	6	48	1	1					0.091	0.337	0.044	0.123	0.120	0.167
1027												insulin (pork)	941	6.21882E-01	1.00000E00	1.54852E-09	6.70528E-25	3.84052E-02	9.92536E-02					7.30772E-01	1.00000E00	5.23091E-09	2.09850E-24	6.59069E-02	1.53967E-01					1	3	38	108	3	2					0.091	0.078	0.277	0.277	0.361	0.334
1028												norethisterone	23,521	4.20799E-03	7.90994E-06	2.19273E-08	7.07215E-36	7.24789E-01	5.80682E-01					9.89729E-03	2.12058E-05	6.92821E-08	2.53286E-35	7.89285E-01	6.69677E-01					11	47	404	527	16	15					1.000	1.217	2.947	1.350	1.925	2.503
1029												cibenzoline	837	3.50250E-06	1.31756E-07	4.89244E-03	3.52802E-26							1.33555E-05	4.16640E-07	9.53409E-03	1.12101E-25							8	16	21	103							0.727	0.414	0.153	0.264
1030												bromopride	564		1.00000E00	1.11200E-14	1.62249E-08	3.56241E-01	2.72036E-01						1.00000E00	4.67236E-14	3.46267E-08	4.43964E-01	3.59373E-01						2	36	50	1	1						0.052	0.263	0.128	0.120	0.167
1031												clotiazepam	1,907	1.37363E-01	4.40060E-01	3.25998E-04	5.51640E-10	6.63954E-01	1.00000E00					2.18566E-01	5.18873E-01	7.51459E-04	1.22869E-09	7.36466E-01	1.00000E00					4	9	44	126	2	1					0.364	0.233	0.321	0.323	0.241	0.167
1032												pancuronium	1,428		7.30828E-02	2.88337E-01	0.00000E00	5.64304E-15	2.87839E-17						1.11597E-01	3.72675E-01	0.00000E00	3.55488E-14	2.33356E-16						1	23	710	17	17						0.026	0.168	1.819	2.045	2.837
1033	1			hypertension								brimonidine	15,236	2.09043E-04	1.77360E-01	1.36219E-09	8.29228E-01	1.86146E-03	1.11449E-05					6.27544E-04	2.44566E-01	4.63414E-09	8.67737E-01	4.24947E-03	3.56324E-05					3	45	286	553	24	24					0.273	1.165	2.086	1.416	2.888	4.005
1034												disopyramide	1,875	1.31540E-01	2.41833E-01	5.37756E-01	2.70894E-19	6.10672E-02	2.25126E-02					2.11754E-01	3.21165E-01	6.20987E-01	7.68621E-19	9.89939E-02	4.10194E-02					4	10	27	153	4	4					0.364	0.259	0.197	0.392	0.481	0.668
1035												calcium glubionate	203	1.89253E-01	3.84079E-02	3.38426E-01	9.48699E-09	1.46595E-01	1.07989E-01					2.81826E-01	6.23469E-02	4.26738E-01	2.04405E-08	2.12286E-01	1.63788E-01					1	3	4	27	1	1					0.091	0.078	0.029	0.069	0.120	0.167
1036												aldosterone	101	1.97867E-11	1.67908E-10	4.20252E-02	3.00029E-15							1.24492E-10	6.70298E-10	6.86564E-02	7.77830E-15							7	9	4	26							0.636	0.233	0.029	0.067
1037	5		nephropathies	hypertension	renal disorders (excl nephropathies)	renal tubular disorder		renal tubular acidosis				azacitidine	12,362	3.97451E-01	8.22251E-01	1.44876E-25	5.08162E-37	7.46598E-01	5.71219E-01	1.57812E-01				5.16481E-01	8.68990E-01	8.14504E-25	1.85685E-36	8.05980E-01	6.61003E-01	2.67920E-01				9	46	47	742	8	5	4				0.818	1.191	0.343	1.900	0.963	0.834
1038												natalizumab	181,143	2.45268E-52	2.75461E-183	3.76949E-159	0.00000E00	2.43573E-34	1.91587E-20	4.13506E-10				1.12229E-50	1.20245E-181	7.52326E-158	0.00000E00	3.67327E-33	1.79960E-19	4.34712E-09				23	78	1,173	2,149	24	24	3				2.091	2.020	8.557	5.504	2.888	4.005
1039	2		nephropathies		renal disorders (excl nephropathies)							streptomycin	1,125	2.89796E-05	1.96997E-12	1.83564E-01	1.05778E-14	1.23628E-02						9.85566E-05	8.82969E-12	2.55454E-01	2.69579E-14	2.37246E-02						8	25	9	98	4						0.727	0.647	0.066	0.251	0.481
1040												lafutidine	2,128	4.61338E-04	1.88393E-05	4.75110E-06	1.54721E-26							1.29243E-03	4.84992E-05	1.30942E-05	4.92775E-26							9	22	54	186							0.818	0.570	0.394	0.476
1041	1			hypertension								amoxapine	1,105		1.29154E-01	1.39124E-01	2.12680E-12	2.71637E-04	4.59665E-04						1.85111E-01	2.00242E-01	5.12554E-12	6.92072E-04	1.17903E-03						7	20	91	6	5						0.181	0.146	0.233	0.722	0.834
1042	1			hypertension								travoprost	7,940		7.08210E-04	6.54323E-12	4.20786E-05	6.84702E-01	4.68604E-01						1.54072E-03	2.48352E-11	7.59549E-05	7.53879E-01	5.64313E-01						12	178	362	7	6						0.311	1.299	0.927	0.842	1.001
1043												zafirlukast	2,472	4.55782E-02	4.99127E-01	4.62092E-04	4.18208E-02	7.19800E-01	4.05174E-01					8.30195E-02	5.73040E-01	1.04014E-03	5.76075E-02	7.84997E-01	4.97608E-01					6	11	53	110	2	2					0.546	0.285	0.387	0.282	0.241	0.334
1044												brinzolamide	5,865	1.47109E-01	5.85774E-01	1.26931E-05	1.00749E-02	1.01074E-01	3.95822E-01					2.29953E-01	6.56748E-01	3.34066E-05	1.51180E-02	1.54773E-01	4.90988E-01					10	18	116	253	1	1					0.909	0.466	0.846	0.648	0.120	0.167
1045												furazolidone	145	1.39168E-01	9.78997E-02	4.03511E-02	2.76522E-03			2.41246E-02			6.39876E-04	2.20971E-01	1.45401E-01	6.62833E-02	4.36241E-03			6.08683E-02			3.77831E-03	1	2	5	13			1			1	0.091	0.052	0.036	0.033
1046												epoprostenol	16,678	3.49222E-03	1.88637E-11	9.41867E-13	2.26214E-290	3.29870E-01	1.00000E00	1.00000E00				8.30434E-03	8.00811E-11	3.71015E-12	2.49666E-289	4.16582E-01	1.00000E00	1.00000E00				6	16	119	1,676	9	9	2				0.546	0.414	0.868	4.293	1.083	1.502
1047												valsartan and sacubitril	18,992	1.66575E-04	2.11013E-12	1.75923E-01	1.44759E-183	8.86467E-02	5.38100E-01	3.90087E-01				5.11236E-04	9.41589E-12	2.46251E-01	1.21185E-182	1.37864E-01	6.33442E-01	5.40323E-01				5	19	223	1,561	8	8	1				0.455	0.492	1.627	3.998	0.963	1.335
1048												protamine	3,039	3.87649E-01	7.61074E-01	4.68401E-01	0.00000E00	3.42695E-08	4.65274E-10					5.07236E-01	8.14626E-01	5.55082E-01	0.00000E00	1.34998E-07	2.41872E-09					1	12	34	2,052	15	15					0.091	0.311	0.248	5.256	1.805	2.503
1049												potassium canrenoate	2,578	1.05008E-04	7.74176E-04	1.09361E-02	5.19333E-147	7.29202E-01						3.31027E-04	1.67877E-03	2.01631E-02	3.73478E-146	7.93099E-01						11	21	19	426	1						1.000	0.544	0.139	1.091	0.120
1050	1			hypertension								amisulpride	4,998	2.62174E-01	7.56339E-02	1.61448E-15	3.96282E-04	7.99870E-01	7.62439E-01					3.69983E-01	1.15142E-01	7.03032E-15	6.66384E-04	8.55449E-01	8.28524E-01					2	26	137	232	4	3					0.182	0.673	0.999	0.594	0.481	0.501
1051	2			hypertension	renal disorders (excl nephropathies)							gadoversetamide	2,864		4.40331E-03	9.33933E-01	0.00000E00	2.16564E-03	2.70880E-04						8.62619E-03	9.81901E-01	0.00000E00	4.86943E-03	7.29127E-04						2	37	2,631	8	8						0.052	0.270	6.739	0.963	1.335
1052	1			hypertension								orciprenaline	498		8.51099E-10	1.48202E-08	1.12857E-16								3.29924E-09	4.74525E-08	3.01548E-16								15	25	62								0.388	0.182	0.159
1053	1				renal disorders (excl nephropathies)							kanamycin	636		9.36270E-03	2.15583E-03	4.43874E-23	3.91439E-01							1.71849E-02	4.47032E-03	1.35010E-22	4.76687E-01							7	18	83	1							0.181	0.131	0.213	0.120
1054												barnidipine	798	2.22157E-07	8.21658E-04	6.46053E-03	2.92780E-37							9.92475E-07	1.76837E-03	1.23982E-02	1.07273E-36							9	10	20	118							0.818	0.259	0.146	0.302
1055												rimonabant	197		1.60695E-01	1.32572E-66	2.26879E-79								2.23769E-01	1.31747E-65	1.17525E-78								2	62	94								0.052	0.452	0.241
1056	1			hypertension								flutamide	1,402	4.04133E-20	4.75017E-09	1.21187E-01	7.61193E-13							4.69416E-19	1.73394E-08	1.77410E-01	1.84930E-12							23	23	25	109							2.091	0.596	0.182	0.279
1057	2			hypertension	renal disorders (excl nephropathies)							gemtuzumab ozogamicin	3,880	2.02199E-01	1.00000E00	5.38624E-02	2.20860E-99	2.39250E-08	3.25001E-06					2.97294E-01	1.00000E00	8.58287E-02	1.28986E-98	9.60216E-08	1.11219E-05					1	14	64	450	17	12					0.091	0.363	0.467	1.153	2.045	2.003
1058	2			hypertension	renal disorders (excl nephropathies)							suxamethonium	3,414	5.95292E-01	8.86100E-01	1.28441E-01	1.19607E-68	4.60857E-06	3.29469E-05					7.08162E-01	9.24305E-01	1.86434E-01	5.81687E-68	1.45467E-05	1.01754E-04					2	11	54	359	13	10					0.182	0.285	0.394	0.920	1.564	1.669
1059												pembrolizumab	10,430	4.44829E-01	4.13626E-18	1.52846E-21	8.53265E-02	1.00000E00	1.00000E00					5.68708E-01	2.33961E-17	7.83868E-21	1.12658E-01	1.00000E00	1.00000E00					13	102	40	349	8	5					1.182	2.641	0.292	0.894	0.963	0.834
1060												digitalis leaves	254	2.30880E-01	2.35266E-01	1.49421E-01	1.05643E-10	1.79915E-01	1.33235E-01					3.32978E-01	3.13202E-01	2.12888E-01	2.40252E-10	2.52932E-01	1.95545E-01					1	2	6	34	1	1					0.091	0.052	0.044	0.087	0.120	0.167
1061												sulbutiamine	74		2.99068E-02	2.46728E-01	3.68675E-04	5.61479E-02	4.08017E-02						4.98777E-02	3.28102E-01	6.22283E-04	9.22209E-02	7.10388E-02						2	2	10	1	1						0.052	0.015	0.026	0.120	0.167
1062												fibrinogen, human	2,087	1.71920E-01	5.80893E-01	2.48040E-02	2.69227E-36	1.00000E00	1.00000E00					2.61166E-01	6.53098E-01	4.28921E-02	9.71950E-36	1.00000E00	1.00000E00					4	9	39	206	1	1					0.364	0.233	0.285	0.528	0.120	0.167
1063	1			hypertension								maraviroc	2,929	2.37370E-01	1.73799E-05	1.70663E-05	4.28337E-15	8.85767E-07	8.55396E-02					3.40388E-01	4.50308E-05	4.44764E-05	1.10307E-14	3.00657E-06	1.34532E-01					5	27	14	196	13	4					0.455	0.699	0.102	0.502	1.564	0.668
1064												phenylpropanolamine	3,143	7.77967E-01	2.94907E-01	6.33640E-11	1.70707E-04	3.18331E-01	2.61015E-01					8.52490E-01	3.78628E-01	2.30283E-10	2.96272E-04	4.06050E-01	3.46494E-01					2	15	88	157	4	3					0.182	0.388	0.642	0.402	0.481	0.501
1065												magnesium gluconate	1,506	2.05172E-01	1.00000E00	1.91845E-03	2.98621E-08	3.16171E-02	1.09909E-02					3.00495E-01	1.00000E00	4.00234E-03	6.32319E-08	5.54692E-02	2.19175E-02					3	5	34	100	4	4					0.273	0.129	0.248	0.256	0.481	0.668
1066												perindopril and amlodipine	1,154	1.00000E00	3.22783E-01	2.50430E-02	9.50291E-25	4.66405E-07	5.39484E-06					1.00000E00	4.08154E-01	4.32430E-02	2.96719E-24	1.63845E-06	1.79652E-05					1	6	24	122	9	7					0.091	0.155	0.175	0.312	1.083	1.168
1067	1				renal disorders (excl nephropathies)							ceftaroline fosamil	572	1.18824E-01	9.04340E-15	4.00309E-02	3.28902E-18	1.06129E-02	4.35635E-03					1.93136E-01	4.46171E-14	6.58475E-02	9.06575E-18	2.07125E-02	9.53914E-03					2	21	2	70	3	3					0.182	0.544	0.015	0.179	0.361	0.501
1068												dexamfetamine	33,808	2.42814E-04	1.01428E-21	7.20264E-28	1.40132E-102	7.69674E-07	7.41696E-05					7.14717E-04	6.54881E-21	4.31258E-27	8.29138E-102	2.62957E-06	2.17245E-04					15	33	680	573	5	4					1.364	0.855	4.961	1.468	0.602	0.668
1069	3		nephropathies	hypertension	renal disorders (excl nephropathies)							sibutramine	2,831	5.53162E-05	6.69691E-03	2.85067E-11	4.00793E-02							1.81581E-04	1.26862E-02	1.05198E-10	5.54629E-02							12	20	83	125							1.091	0.518	0.606	0.320
1070	1			hypertension								aflibercept	12,956	3.34682E-01	3.19938E-04	1.29553E-04	7.37134E-42	7.86054E-04	1.36726E-02	7.31263E-01				4.50418E-01	7.30040E-04	3.10901E-04	2.80339E-41	1.89486E-03	2.63769E-02	8.38018E-01				17	24	218	215	1	1	1				1.546	0.621	1.590	0.551	0.120	0.167
1071												telaprevir	41,283	3.07855E-05	1.64139E-21	4.08123E-106	5.65574E-36	5.11822E-02	4.65353E-01	5.59927E-02				1.03996E-04	1.05638E-20	5.85303E-105	2.03096E-35	8.50000E-02	5.60894E-01	1.22437E-01				18	49	117	2,014	21	19	2				1.637	1.269	0.854	5.158	2.527	3.171
1072	1			hypertension								glucarpidase	130		1.23323E-04	6.85431E-01	2.93610E-30	9.65331E-02	7.05684E-02						2.94100E-04	7.57199E-01	9.87463E-30	1.49351E-01	1.13879E-01						5	2	44	1	1						0.129	0.015	0.113	0.120	0.167
1073												etretinate	314	2.77124E-01	6.14990E-03	1.00000E00	1.59977E-22	2.02765E-03	1.62023E-01					3.86388E-01	1.17163E-02	1.00000E00	4.81178E-22	4.57293E-03	2.32290E-01					1	5	4	56	3	1					0.091	0.129	0.029	0.143	0.361	0.167
1074	1			hypertension								desipramine	1,373		1.71754E-01	5.61315E-05	1.50514E-03	2.90622E-01	1.81399E-01						2.38178E-01	1.40329E-04	2.43415E-03	3.79282E-01	2.55762E-01						8	37	74	2	2						0.207	0.270	0.190	0.241	0.334
1075												paclitaxel poliglumex	2,046	7.30011E-01	6.08938E-02	3.70156E-14	1.95398E-01	7.83162E-02	2.96539E-02					8.16371E-01	9.51555E-02	1.54178E-13	2.41418E-01	1.23080E-01	5.30033E-02					1	13	73	86	4	4					0.091	0.337	0.533	0.220	0.481	0.668
1076	3		nephropathies	hypertension	renal disorders (excl nephropathies)							ticagrelor	18,733	2.77616E-03	7.40175E-07	5.55775E-02	1.79450E-01	2.44353E-02	2.77859E-04					6.79416E-03	2.16974E-06	8.82094E-02	2.23506E-01	4.43279E-02	7.46439E-04					7	31	271	652	24	24					0.636	0.803	1.977	1.670	2.888	4.005
1077	2			hypertension	renal disorders (excl nephropathies)							delavirdine	309		2.72558E-08	4.49849E-01	5.78208E-08	1.93761E-03	1.59661E-01	1.30319E-03					9.16745E-08	5.38560E-01	1.20732E-07	4.39644E-03	2.29144E-01	4.81357E-03					11	2	33	3	1	2					0.285	0.015	0.085	0.361	0.167
1078												betacarotene	2,136	4.88979E-01	1.01962E-01	2.88342E-06	8.03449E-03	2.55418E-08	5.54432E-10					6.09206E-01	1.50655E-01	8.04871E-06	1.22052E-02	1.01962E-07	2.84957E-09					3	3	55	102	13	13					0.273	0.078	0.401	0.261	1.564	2.170
1079												primaquine	278		1.00000E00	2.44329E-11	2.32400E-02	1.43497E-03	5.62180E-04						1.00000E00	9.05833E-11	3.34617E-02	3.33709E-03	1.43388E-03						1	22	18	3	3						0.026	0.160	0.046	0.361	0.501
1080												naproxen and esomeprazole	2,093	1.73120E-01	5.81585E-01	4.07420E-02	6.21324E-03	6.62637E-03	3.18251E-02					2.62545E-01	6.53510E-01	6.67422E-02	9.55665E-03	1.35338E-02	5.65134E-02					4	9	38	101	6	4					0.364	0.233	0.277	0.259	0.722	0.668
1081	2			hypertension	renal disorders (excl nephropathies)							estramustine	1,592	2.28136E-01	8.33587E-01	2.19814E-01	9.21455E-15	1.00000E00	5.91907E-01	3.00925E-02				3.29966E-01	8.78197E-01	2.97768E-01	2.35058E-14	1.00000E00	6.80893E-01	7.15242E-02				3	6	26	125	1	1	2				0.273	0.155	0.190	0.320	0.120	0.167
1082												panitumumab	9,956	2.69890E-01	4.46508E-02	3.25963E-02	1.04112E-02	8.56685E-01	6.71684E-01					3.79102E-01	7.18419E-02	5.47847E-02	1.56052E-02	9.06471E-01	7.48024E-01					14	24	104	414	8	4					1.273	0.621	0.759	1.060	0.963	0.668
1083	2			hypertension	renal disorders (excl nephropathies)							progesterone	12,731	9.64684E-02	8.74107E-04	1.55638E-04	1.39497E-07	5.59280E-02	1.34376E-01	1.00000E00				1.60958E-01	1.87522E-03	3.69428E-04	2.84036E-07	9.20622E-02	1.96795E-01	1.00000E00				7	25	214	359	4	3	2				0.636	0.647	1.561	0.920	0.481	0.501
1084												naftidrofuryl	1,079		6.93848E-03	7.85970E-01	8.20156E-57	2.06442E-01	1.24247E-01						1.30699E-02	8.44125E-01	3.61778E-56	2.83289E-01	1.84340E-01						10	12	170	2	2						0.259	0.088	0.435	0.241	0.334
1085	4	glomerulonephritis and nephrotic syndrome	nephropathies	hypertension	renal disorders (excl nephropathies)							glatiramer acetate	50,513	9.53385E-02	1.12336E-24	1.26279E-43	1.15646E-197	6.62634E-16	2.44513E-11	5.69503E-02				1.59425E-01	7.85960E-24	9.63180E-43	9.99062E-197	4.39695E-15	1.42319E-10	1.23543E-01				40	63	332	737	1	1	3				3.637	1.631	2.422	1.888	0.120	0.167
1086	1			hypertension								rizatriptan	7,814	5.96683E-01	9.09903E-04	9.36257E-22	6.62029E-04	8.39388E-01	1.00000E00					7.08884E-01	1.94785E-03	4.83262E-21	1.09555E-03	8.90062E-01	1.00000E00					6	12	210	231	5	4					0.546	0.311	1.532	0.592	0.602	0.668
1087												atorvastatin and amlodipine	4,527	3.46542E-01	8.11195E-02	7.59877E-31	3.25613E-24	5.95370E-01	1.00000E00					4.63899E-01	1.22196E-01	4.80186E-30	1.00624E-23	6.69343E-01	1.00000E00					2	9	165	309	2	2					0.182	0.233	1.204	0.791	0.241	0.334
1087												acitretin	3,904	2.22655E-02	7.89033E-01	7.76249E-01	3.25494E-03	5.55401E-01	4.87542E-01					4.41218E-02	8.38295E-01	8.36056E-01	5.11112E-03	6.32908E-01	5.81974E-01					9	15	52	179	4	3					0.818	0.388	0.379	0.458	0.481	0.501
1089	1			hypertension								amfetamine	33,271	1.50476E-04	4.44895E-21	4.09248E-20	1.06487E-102	4.84450E-06	4.29348E-04					4.65613E-04	2.82706E-20	2.02510E-19	6.31452E-102	1.51950E-05	1.11385E-03					14	33	630	559	6	5					1.273	0.855	4.596	1.432	0.722	0.834
1090	2		nephropathies		renal disorders (excl nephropathies)							cefadroxil	1,349	1.64836E-01	4.54379E-03	1.16916E-38	1.71698E-24							2.52437E-01	8.89273E-03	8.35864E-38	5.33033E-24							3	12	94	134							0.273	0.311	0.686	0.343
1091												biperiden	7,205	4.64452E-01	3.01092E-02	4.67687E-03	4.33048E-01	8.30633E-01	1.00000E00	1.23344E-01				5.83463E-01	5.01321E-02	9.15122E-03	4.89942E-01	8.82658E-01	1.00000E00	2.21317E-01				5	15	121	251	6	4	3				0.455	0.388	0.883	0.643	0.722	0.668
1092	2			hypertension	renal disorders (excl nephropathies)							sargramostim	2,150	2.93035E-01	1.00000E00	2.39702E-04	1.92307E-18	1.00000E00	1.00000E00					4.05203E-01	1.00000E00	5.57365E-04	5.32784E-18	1.00000E00	1.00000E00					4	7	49	166	1	1					0.364	0.181	0.357	0.425	0.120	0.167
1093												digitoxin	3,105	5.00723E-04	7.76353E-04	6.56225E-03	2.06549E-149							1.39758E-03	1.68168E-03	1.25432E-02	1.49334E-148							11	24	58	474							1.000	0.621	0.423	1.214
1094												enalapril and lercanidipine	348			2.10821E-07	2.48310E-06	2.37957E-01	1.77910E-01							6.30357E-07	4.80623E-06	3.19488E-01	2.51884E-01							19	32	1	1							0.139	0.082	0.120	0.167
1095												ethenzamide	31		1.98771E-04		1.07714E-04	1.14781E-08	3.11504E-09						4.67368E-04		1.89746E-04	4.78680E-08	1.51525E-08						3		7	4	4						0.078		0.018	0.481	0.668
1096												miglitol	2,687	6.28746E-02	1.36538E-07	4.40311E-01	6.11110E-12			7.61227E-02				1.10179E-01	4.30404E-07	5.29488E-01	1.45206E-11			1.54987E-01				6	30	39	172			2				0.546	0.777	0.285	0.441
1097												coagulation factor ix	8,047	5.67700E-05	5.15320E-01	7.32818E-18	1.91738E-01	6.87886E-02	6.93394E-03					1.85547E-04	5.89273E-01	3.38822E-17	2.37390E-01	1.10077E-01	1.44184E-02					22	25	29	317	11	11					2.000	0.647	0.212	0.812	1.324	1.836
1098	1				renal disorders (excl nephropathies)							clevidipine	235	2.15627E-01	2.68270E-07	5.51958E-01	4.38579E-03	1.67657E-01	1.23914E-01					3.14283E-01	8.19918E-07	6.34164E-01	6.81561E-03	2.39075E-01	1.84047E-01					1	9	4	18	1	1					0.091	0.233	0.029	0.046	0.120	0.167
1099												interferon alfa-n1	190	6.22047E-08	7.77211E-05	3.74732E-02	2.38463E-14							3.00093E-07	1.89168E-04	6.22820E-02	6.00936E-14							6	6	6	34							0.546	0.155	0.044	0.087
1100												hypromellose	5,388	1.95370E-01	1.34244E-03	6.39089E-03	3.03026E-21	1.00000E00	5.54221E-01					2.89225E-01	2.80502E-03	1.22953E-02	8.91603E-21	1.00000E00	6.44619E-01					2	35	93	341	4	4					0.182	0.906	0.678	0.873	0.481	0.668
1101												treprostinil	56,366	6.17255E-19	5.68459E-47	1.35385E-61	7.80252E-254	2.31732E-08	1.13122E-04	8.26248E-03				6.70543E-18	6.83512E-46	1.28670E-60	7.61661E-253	9.37603E-08	3.23680E-04	2.49090E-02				5	37	330	3,747	12	12	2				0.455	0.958	2.407	9.597	1.444	2.003
1102	3		nephropathies	hypertension	renal disorders (excl nephropathies)							moexipril	1,100		6.85652E-02	6.53033E-27	3.00778E-19								1.05825E-01	3.82400E-26	8.50737E-19								8	70	107								0.207	0.511	0.274
1103	2			hypertension	renal disorders (excl nephropathies)							memantine	20,025	3.58692E-04	4.30563E-09	2.08805E-06	1.04408E-11	9.89612E-02	6.52731E-01					1.03959E-03	1.57768E-08	5.86958E-06	2.45923E-11	1.52476E-01	7.35335E-01					6	28	337	922	9	9					0.546	0.725	2.459	2.362	1.083	1.502
1104	1			hypertension								ecothiopate	469		1.83387E-03		9.99802E-22	6.19875E-03	2.32044E-01						3.78070E-03		2.96758E-21	1.27181E-02	3.15413E-01						7		68	3	1						0.181		0.174	0.361	0.167
1105												orphenadrine, combinations	859		7.76047E-01	1.34533E-24	4.12892E-01	3.05875E-02	8.51704E-02						8.27124E-01	7.40707E-24	4.70286E-01	5.37894E-02	1.34106E-01						2	59	36	3	2						0.052	0.430	0.092	0.361	0.334
1106												diiodohydroxyquinoline	130	6.48267E-09	9.24159E-06	2.70481E-02	3.19546E-04							3.39890E-08	2.46116E-05	4.63046E-02	5.41387E-04							6	6	5	14							0.546	0.155	0.036	0.036
1107												folic acid, combinations	1,392	6.58490E-01	1.09529E-01	1.14536E-03	1.27042E-03	2.96065E-01	1.85222E-01					7.63687E-01	1.59603E-01	2.46241E-03	2.06319E-03	3.83662E-01	2.60612E-01					2	9	33	75	2	2					0.182	0.233	0.241	0.192	0.241	0.334
1108	2			hypertension	renal disorders (excl nephropathies)							varenicline	91,783	8.18155E-22	6.68327E-74	3.31802E-01	0.00000E00	5.78110E-18	1.57401E-11					1.04696E-20	1.25421E-72	4.18907E-01	0.00000E00	4.33728E-17	9.32087E-11					18	63	1,148	931	12	11					1.637	1.631	8.375	2.385	1.444	1.836
1109												calcium phosphate	1,117		9.91906E-04	2.88259E-01	7.73901E-18	2.03280E-03	2.59889E-02						2.11214E-03	3.72675E-01	2.11590E-17	4.57764E-03	4.70078E-02						12	10	105	5	3						0.311	0.073	0.269	0.602	0.501
1110												methyldopa (levorotatory)	175	8.47191E-04	3.99638E-03	1.99786E-05	8.80804E-05							2.24431E-03	7.89059E-03	5.17283E-05	1.56485E-04							3	4	11	18							0.273	0.104	0.080	0.046
1111	1				renal disorders (excl nephropathies)							asparaginase	5,998	2.58078E-02	2.37756E-01	1.15706E-02	5.36412E-12	1.21089E-07	2.72086E-06					5.05445E-02	3.16169E-01	2.12349E-02	1.27569E-11	4.54234E-07	9.52651E-06					1	27	100	327	20	15					0.091	0.699	0.730	0.838	2.406	2.503
1112												iron, multivitamins and folic acid	2,208	7.34028E-01	3.74511E-01	2.33207E-03	2.06092E-16	2.48963E-01	1.29817E-01	3.10577E-01		1.97136E-02		8.16712E-01	4.59669E-01	4.82323E-03	5.49580E-16	3.33066E-01	1.91769E-01	4.50748E-01		6.04849E-02		1	5	46	163	3	3	1		1		0.091	0.129	0.336	0.417	0.361	0.501
1113												diacerein	677	1.55506E-01	7.40929E-01	3.95875E-02	9.31941E-08	9.88902E-02	5.64809E-02					2.40836E-01	7.96459E-01	6.52078E-02	1.92658E-07	1.52476E-01	9.39280E-02					2	3	15	55	2	2					0.182	0.078	0.109	0.141	0.241	0.334
1114	2			hypertension	renal disorders (excl nephropathies)							galantamine	6,205	2.32844E-01	9.36998E-04	6.01485E-06	4.56093E-07	8.19232E-01	4.09578E-01	2.80771E-01				3.35171E-01	2.00372E-03	1.64072E-05	9.08824E-07	8.72406E-01	5.01669E-01	4.19414E-01				3	8	123	306	5	5	2				0.273	0.207	0.897	0.784	0.602	0.834
1115	1			hypertension								buprenorphine	71,512	2.38820E-08	6.80972E-36	7.84294E-88	2.87436E-238	5.92976E-06	3.14529E-07					1.20206E-07	6.15943E-35	9.78326E-87	2.68009E-237	1.85212E-05	1.23812E-06					31	86	391	1,149	25	12					2.819	2.227	2.852	2.943	3.008	2.003
1116												combinations of vitamins	1,839		5.56914E-01	9.63572E-02	1.35922E-30	1.75076E-01	1.00000E00						6.28956E-01	1.44868E-01	4.59416E-30	2.47762E-01	1.00000E00						8	32	178	3	1						0.207	0.233	0.456	0.361	0.167
1117	1			hypertension								hydroxybutyric acid	48,115	3.53209E-10	4.69813E-40	1.39646E-207	6.91403E-205			7.61704E-02				2.04347E-09	4.86281E-39	3.88897E-206	6.06998E-204			1.54987E-01				12	32	1,517	663			3				1.091	0.829	11.067	1.698
1118												cloxazolam	1,342	3.02920E-03	1.56671E-03	5.50441E-09	3.50394E-02							7.30686E-03	3.24660E-03	1.79851E-08	4.89899E-02							6	13	46	64							0.546	0.337	0.336	0.164
1119												valsartan, amlodipine and hydrochlorothiazide	2,414		8.64806E-01	6.45995E-58	8.01870E-21								9.06332E-01	5.83833E-57	2.33648E-20								9	155	187								0.233	1.131	0.479
1120												fluticasone furoate	20,790	1.97516E-04	5.49044E-03	5.17801E-01	2.24004E-20	6.74677E-04	5.08074E-03	5.95011E-01				5.98542E-04	1.06008E-02	6.02885E-01	6.43001E-20	1.64054E-03	1.08805E-02	7.18600E-01				6	52	278	525	4	3	2				0.546	1.346	2.028	1.345	0.481	0.501
1121												methylhomatropine and psycholeptics	339		1.00000E00	1.62752E-04	3.94948E-06	2.93459E-02	1.60037E-02						1.00000E00	3.85550E-04	7.55795E-06	5.18503E-02	3.02736E-02						1	14	31	2	2						0.026	0.102	0.079	0.241	0.334
1122	1			hypertension								tetracosactide	306		1.00000E00	1.88850E-02	3.13999E-10	1.88481E-03	7.41733E-04						1.00000E00	3.34292E-02	7.04609E-10	4.29622E-03	1.84687E-03						1	9	37	3	3						0.026	0.066	0.095	0.361	0.501
1123												tilidine	2,850	9.49800E-04	4.81274E-04	5.89528E-05	4.69970E-14							2.48561E-03	1.07258E-03	1.46769E-04	1.17885E-13							10	23	63	188							0.909	0.596	0.460	0.482
1124												fesoterodine	8,110	2.20654E-01	1.38132E-01	2.99653E-02	3.44955E-04	1.06297E-01	3.43436E-01					3.20989E-01	1.95743E-01	5.08624E-02	5.83338E-04	1.61866E-01	4.35936E-01					12	21	127	238	2	2					1.091	0.544	0.927	0.610	0.241	0.334
1125	1				renal disorders (excl nephropathies)							estazolam	2,891	5.50702E-01	1.83617E-02	6.20938E-03	1.75530E-22	2.96398E-01						6.63655E-01	3.21171E-02	1.19738E-02	5.26786E-22	3.83662E-01						4	19	55	218	4						0.364	0.492	0.401	0.558	0.481
1126												thioridazine	1,420	1.00000E00	3.71980E-01	1.09497E-08	1.96939E-02	1.00000E00	5.50411E-01	2.12716E-01				1.00000E00	4.57682E-01	3.52007E-08	2.85500E-02	1.00000E00	6.40735E-01	3.36731E-01				1	7	47	69	1	1	1				0.091	0.181	0.343	0.177	0.120	0.167
1127	1			hypertension								capsaicin	8,866	2.34066E-03	1.67340E-02	1.30596E-21	2.46396E-01	1.78638E-01	2.57495E-01	1.89346E-01				5.82272E-03	2.95272E-02	6.71194E-21	2.96245E-01	2.51610E-01	3.42489E-01	3.09907E-01				1	19	229	304	3	2	3				0.091	0.492	1.671	0.779	0.361	0.334
1128	2			hypertension	renal disorders (excl nephropathies)							trospium	4,257	8.08096E-01	1.00000E00	1.17115E-02	9.75335E-29	5.80429E-01	5.20228E-01					8.75341E-01	1.00000E00	2.14770E-02	3.20840E-28	6.55507E-01	6.17205E-01					3	15	74	310	4	3					0.273	0.388	0.540	0.794	0.481	0.501
1129												thiocolchicoside	1,035		3.75260E-02	5.81050E-01	3.50316E-15	4.84893E-02	1.16120E-01						6.10634E-02	6.60786E-01	9.03869E-15	8.10689E-02	1.73416E-01						8	15	94	3	2						0.207	0.109	0.241	0.361	0.334
1130												collagenase	178		2.75927E-02	5.01846E-01	4.96039E-16	1.29771E-01	9.53466E-02						4.64038E-02	5.86589E-01	1.30985E-15	1.92784E-01	1.48754E-01						3	3	35	1	1						0.078	0.022	0.090	0.120	0.167
1131												benfotiamine	2,434		8.65692E-01	1.89014E-02	2.31626E-24	4.45683E-01	1.00000E00						9.06787E-01	3.34334E-02	7.17432E-24	5.33177E-01	1.00000E00						9	45	198	3	1						0.233	0.328	0.507	0.361	0.167
1132												bromelains	310	4.14490E-02	1.04220E-01	1.26392E-01	7.62841E-01	2.48981E-02	1.35231E-02					7.66786E-02	1.53314E-01	1.84018E-01	8.06975E-01	4.50035E-02	2.61255E-02					2	3	7	12	2	2					0.182	0.078	0.051	0.031	0.241	0.334
1133	2			hypertension	renal disorders (excl nephropathies)							gadoteridol	2,569		3.16415E-02	2.54129E-01	0.00000E00	5.30412E-02	1.60938E-02						5.24659E-02	3.36079E-01	0.00000E00	8.76972E-02	3.04019E-02						3	26	1,975	5	5						0.078	0.190	5.059	0.602	0.834
1134												dasabuvir	14,475	6.00295E-03	8.27878E-06	1.21123E-01	2.59927E-04	1.34368E-01	5.97173E-01	5.27379E-01				1.35695E-02	2.21355E-05	1.77410E-01	4.43714E-04	1.98233E-01	6.85214E-01	6.66621E-01				5	23	165	615	6	6	3				0.455	0.596	1.204	1.575	0.722	1.001
1135												eptifibatide	2,561		4.50925E-02	9.30236E-01	4.73758E-28	1.00000E00	6.58880E-01						7.24367E-02	9.78443E-01	1.53787E-27	1.00000E00	7.41036E-01						16	33	215	2	2						0.414	0.241	0.551	0.241	0.334
1136												selenium sulfide	521		4.44042E-01	1.46424E-03	1.27546E-01	8.25312E-03	3.36065E-03						5.22341E-01	3.10615E-03	1.63372E-01	1.65617E-02	7.44262E-03						3	16	26	3	3						0.078	0.117	0.067	0.361	0.501
1137	1			hypertension								mefloquine	1,687	4.50129E-04	6.29412E-02	8.36139E-13	2.74317E-02							1.26573E-03	9.80496E-02	3.30454E-12	3.90602E-02							8	11	62	45							0.727	0.285	0.452	0.115
1138	1			hypertension								perflubron	142	1.36495E-01	1.53405E-02	3.74252E-02	6.30192E-03			2.36314E-02				2.17872E-01	2.72118E-02	6.22454E-02	9.68754E-03			6.01795E-02				1	3	5	12			1				0.091	0.078	0.036	0.031
1139												dextromethorphan, combinations	7,735		2.34872E-03	2.40274E-13	2.38082E-12	8.39275E-01	6.30451E-01						4.78319E-03	9.75350E-13	5.72752E-12	8.90062E-01	7.13184E-01						13	180	175	5	5						0.337	1.313	0.448	0.602	0.834
1140												benzocaine	2,096		8.54365E-01	2.46002E-03	3.51939E-01	6.67068E-03	1.36829E-03						8.96793E-01	5.04862E-03	4.08957E-01	1.36056E-02	3.30428E-03						8	44	85	6	6						0.207	0.321	0.218	0.722	1.001
1141												mibefradil	22			2.48041E-01	1.09119E-04	7.24086E-07	2.72165E-07							3.29062E-01	1.91845E-04	2.47949E-06	1.07758E-06							1	6	3	3							0.007	0.015	0.361	0.501
1142												blood plasma	1,006	2.78647E-01	1.88169E-01	4.93147E-02	0.00000E00	4.52526E-02	1.98610E-02					3.87743E-01	2.57386E-01	7.94274E-02	0.00000E00	7.61693E-02	3.67536E-02					2	6	6	425	3	3					0.182	0.155	0.044	1.089	0.361	0.501
1143												guar gum	2,151		4.68380E-01	7.42216E-11	1.47929E-08	1.00000E00	1.00000E00						5.44905E-01	2.68927E-10	3.16456E-08	1.00000E00	1.00000E00						5	68	133	1	1						0.129	0.496	0.341	0.120	0.167
1144	3		nephropathies	hypertension	renal disorders (excl nephropathies)							dexmedetomidine	1,953	7.29186E-01	1.31784E-01	7.45839E-05	1.59413E-19	6.67992E-01	3.00656E-01					8.16371E-01	1.88343E-01	1.83209E-04	4.54219E-19	7.39693E-01	3.91486E-01					1	11	47	158	2	2					0.091	0.285	0.343	0.405	0.241	0.334
1145	1			hypertension								ketotifen	3,816	6.69800E-02	2.77890E-01	9.42736E-01	7.63105E-01	7.74328E-01	1.00000E00					1.16386E-01	3.62259E-01	9.89852E-01	8.06975E-01	8.31706E-01	1.00000E00					8	18	48	143	3	2					0.727	0.466	0.350	0.366	0.361	0.334
1146												telmisartan and amlodipine	1,108	2.90712E-02	2.17058E-02	4.49796E-02	8.08665E-07			1.70236E-01				5.61349E-02	3.72842E-02	7.30843E-02	1.59958E-06			2.82578E-01				4	9	22	75			1				0.364	0.233	0.160	0.192
1147	1				renal disorders (excl nephropathies)							cladribine	1,542	6.76019E-01	2.23244E-05	4.42635E-03	4.93606E-06	3.40145E-02	5.80256E-01	1.53094E-04				7.73324E-01	5.71779E-05	8.68232E-03	9.39937E-06	5.91884E-02	6.69677E-01	6.85994E-04				2	18	8	93	4	1	4				0.182	0.466	0.058	0.238	0.481	0.167
1148												human fibrinogen	220			2.13994E-01	1.85916E-12	7.33391E-04	2.84656E-04							2.91368E-01	4.48855E-12	1.77464E-03	7.63191E-04							5	34	3	3							0.036	0.087	0.361	0.501
1149	6	glomerulonephritis and nephrotic syndrome	nephropathies	hypertension	renal disorders (excl nephropathies)	renal tubular disorder, renal tubular necrosis	renal tubular necrosis					diatrizoic acid	600		2.35584E-02	1.00000E00	6.85662E-09	6.30906E-07	7.14169E-08						4.02016E-02	1.00000E00	1.48085E-08	2.16539E-06	2.97461E-07						6	7	53	7	7						0.155	0.051	0.136	0.842	1.168
1150												opium derivatives and expectorants	2,103	7.31073E-01	3.60637E-01	3.84333E-13	2.30006E-06	6.82011E-01	3.31434E-01					8.16509E-01	4.46186E-01	1.53413E-12	4.46152E-06	7.51470E-01	4.23501E-01					1	10	72	121	2	2					0.091	0.259	0.525	0.310	0.241	0.334
1151												emtricitabine, tenofovir disoproxil, elvitegravir and cobicistat	1,426	6.62229E-01	3.14937E-13	5.50934E-04	6.52378E-07	3.35597E-16	1.85644E-04					7.65084E-01	1.46387E-12	1.22629E-03	1.29233E-06	2.28788E-15	5.13917E-04					2	29	5	91	18	6					0.182	0.751	0.036	0.233	2.166	1.001
1152												beraprost	2,690	6.31398E-02	5.52764E-04	4.84433E-02	4.75505E-58	4.72671E-01						1.10349E-01	1.21839E-03	7.82873E-02	2.12523E-57	5.56544E-01						6	22	23	290	3						0.546	0.570	0.168	0.743	0.361
1153												varicella/zoster immunoglobulin	69	1.27756E-12	7.31580E-09	2.22978E-01	4.10840E-05							9.09958E-12	2.61390E-08	3.01372E-01	7.43085E-05							7	7	2	11							0.636	0.181	0.015	0.028
1154	3	glomerulonephritis and nephrotic syndrome	nephropathies	hypertension								olsalazine	269	2.42711E-01	7.55505E-02	1.66889E-01	1.02518E-01	1.91348E-02	1.03331E-02					3.46075E-01	1.15103E-01	2.34764E-01	1.32763E-01	3.56213E-02	2.07577E-02					1	3	6	15	2	2					0.091	0.078	0.044	0.038	0.241	0.334
1155												buflomedil	917	7.07500E-02	1.76423E-04	5.55420E-01	1.52772E-47	6.18396E-03						1.22374E-01	4.18249E-04	6.37389E-01	6.18405E-47	1.27172E-02						3	12	9	143	4						0.273	0.311	0.066	0.366	0.481
1156												isosorbide dinitrate, combinations	324	2.84557E-01	2.11799E-04	1.95047E-12	4.19064E-21							3.94796E-01	4.93951E-04	7.55887E-12	1.23034E-20							1	7	25	55							0.091	0.181	0.182	0.141
1157												orphenadrine (citrate)	3,146	3.92840E-01	3.74078E-01	1.43451E-57	2.89138E-02	7.41183E-01	6.98546E-01					5.13139E-01	4.59669E-01	1.27719E-56	4.09978E-02	8.01879E-01	7.72884E-01					1	8	177	139	3	2					0.091	0.207	1.291	0.356	0.361	0.334
1158	1				renal disorders (excl nephropathies)							raltitrexed	192			9.54277E-04	2.82090E-04	1.39233E-01	1.02448E-01							2.07207E-03	4.81244E-04	2.03400E-01	1.57227E-01							9	18	1	1							0.066	0.046	0.120	0.167
1159												drospirenone	83,134	1.70582E-14	2.78323E-53	1.91996E-89	0.00000E00	3.39815E-09	3.56724E-05					1.42308E-13	3.82790E-52	2.42016E-88	0.00000E00	1.50547E-08	1.08937E-04					25	78	489	794	23	21					2.273	2.020	3.567	2.034	2.767	3.505
1160												procyclidine	2,394		6.07512E-01	1.45855E-07	1.91809E-02	1.00000E00	1.00000E00						6.75462E-01	4.40509E-07	2.78695E-02	1.00000E00	1.00000E00						10	64	110	1	1						0.259	0.467	0.282	0.120	0.167
1161	3		nephropathies	hypertension	renal disorders (excl nephropathies)							demeclocycline	323		6.90468E-03	3.22544E-07	3.01007E-16								1.30184E-02	9.54874E-07	8.01106E-16								5	18	48								0.129	0.131	0.123
1162												silodosin	5,349	1.00000E00	7.31847E-01	2.24431E-01	4.64698E-13	1.00000E00	1.00000E00					1.00000E00	7.91250E-01	3.02823E-01	1.13406E-12	1.00000E00	1.00000E00					5	17	79	303	4	3					0.455	0.440	0.576	0.776	0.481	0.501
1163												tryptophan	957		2.76699E-01	2.34975E-04	3.90149E-08	1.26098E-04	2.39482E-04						3.61256E-01	5.47916E-04	8.22262E-08	3.34991E-04	6.52350E-04						1	27	71	6	5						0.026	0.197	0.182	0.722	0.834
1164												metyrapone	326			1.05611E-02	9.29932E-05	2.25423E-03	8.89951E-04							1.95168E-02	1.64888E-04	5.04582E-03	2.19586E-03							10	27	3	3							0.073	0.069	0.361	0.501
1165												methyldopa (racemic)	155	5.96437E-04	2.59187E-03	4.17632E-03	2.02889E-04							1.64047E-03	5.23064E-03	8.23911E-03	3.48991E-04							3	4	7	16							0.273	0.104	0.051	0.041
1166												pegaspargase	5,566	3.96960E-01	9.72115E-03	8.50624E-04	5.76551E-11	5.16562E-03	1.49958E-03					5.16481E-01	1.77778E-02	1.86220E-03	1.33020E-10	1.08777E-02	3.58321E-03					3	9	101	302	11	10					0.273	0.233	0.737	0.774	1.324	1.669
1166												dimetindene	1,345	1.63841E-01	1.14695E-02	3.94798E-01	8.91107E-08	2.21407E-02	1.75789E-01					2.51167E-01	2.07858E-02	4.83900E-01	1.84640E-07	4.06593E-02	2.49141E-01					3	11	13	90	4	2					0.273	0.285	0.095	0.231	0.481	0.334
1168												pirbuterol	1,389		7.18684E-02	5.58630E-08	4.20057E-05	5.09579E-03	1.26809E-03						1.10078E-01	1.73305E-07	7.58739E-05	1.07610E-02	3.08418E-03						1	45	82	5	5						0.026	0.328	0.210	0.602	0.834
1169												methylphenobarbital	181			8.60284E-02	2.62289E-07	9.04661E-03	4.82483E-03							1.30944E-01	5.27701E-07	1.79848E-02	1.03978E-02							5	23	2	2							0.036	0.059	0.241	0.334
1170												sparteine	741		5.33401E-01	9.88131E-02	1.31347E-28	2.52960E-06	5.01661E-06						6.05466E-01	1.47746E-01	4.31022E-28	8.24605E-06	1.68291E-05						1	15	100	7	6						0.026	0.109	0.256	0.842	1.001
1171												tropatepine	1,653	9.41935E-02	8.39058E-01	5.12353E-01	3.43754E-17	3.69785E-01	2.38602E-01					1.57860E-01	8.83497E-01	5.97412E-01	9.26731E-17	4.55895E-01	3.22716E-01					4	6	24	135	2	2					0.364	0.155	0.175	0.346	0.241	0.334
1172												pentosan polysulfate sodium	3,376		5.65535E-01	3.75716E-06	3.44675E-04	5.32125E-01	1.00000E00	4.33717E-01					6.37616E-01	1.04148E-05	5.83230E-04	6.10187E-01	1.00000E00	5.82330E-01					14	77	86	1	1	1					0.363	0.562	0.220	0.120	0.167
1173												thioctic acid	3,168	1.00000E00	1.00000E00	8.37000E-06	2.61608E-12	5.29325E-01	1.00000E00					1.00000E00	1.00000E00	2.24230E-05	6.28230E-12	6.09045E-01	1.00000E00					3	11	72	197	1	1					0.273	0.285	0.525	0.505	0.120	0.167
1174												cadexomer iodine	98			1.33069E-01	2.97466E-06	2.75501E-03	1.45199E-03							1.92287E-01	5.72489E-06	6.07566E-03	3.48785E-03							3	15	2	2							0.022	0.038	0.241	0.334
1175	2			hypertension	renal disorders (excl nephropathies)							levonorgestrel	158,153	1.06403E-46	5.56575E-176	0.00000E00	0.00000E00	4.53071E-40	1.97764E-37	1.31632E-07	8.89969E-03			3.91874E-45	2.28082E-174	0.00000E00	0.00000E00	8.05279E-39	3.74104E-36	9.72419E-07	4.18285E-02			19	52	541	780	10	1	4	1			1.728	1.346	3.947	1.998	1.203	0.167
1176	1				renal disorders (excl nephropathies)							ambrisentan	111,150	7.72494E-40	1.09278E-110	6.62313E-204	0.00000E00	2.86385E-26	6.10313E-17					2.28719E-38	2.88723E-109	1.80254E-202	0.00000E00	3.23918E-25	4.88969E-16					7	50	453	7,298	9	9					0.636	1.295	3.305	18.692	1.083	1.502
1177	2			hypertension	renal disorders (excl nephropathies)							tiagabine	1,795	7.09640E-01	4.24930E-04	5.66933E-09	2.08517E-01			2.60907E-01				8.03265E-01	9.53362E-04	1.84987E-08	2.55011E-01			3.99148E-01				2	17	56	76			1				0.182	0.440	0.409	0.195
1178												iron, parenteral preparations	1,740		1.00000E00	4.54901E-01	8.81690E-59	3.93715E-01	2.56599E-01						1.00000E00	5.43115E-01	3.98012E-58	4.78678E-01	3.41965E-01						6	26	225	2	2						0.155	0.190	0.576	0.241	0.334
1179	2		nephropathies		renal disorders (excl nephropathies)							cefditoren	1,933		4.34198E-05	1.00000E00	3.76535E-06	1.93322E-01	1.00000E00						1.08172E-04	1.00000E00	7.21582E-06	2.68493E-01	1.00000E00						20	24	112	3	1						0.518	0.175	0.287	0.361	0.167
1180												inosine	112		7.86981E-04	6.54159E-04	6.09826E-01	1.01678E-04							1.70103E-03	1.44798E-03	6.61705E-01	2.74017E-04							4	7	5	3							0.104	0.051	0.013	0.361
1181	2			hypertension	renal disorders (excl nephropathies)							vorinostat	2,944		3.10373E-03	1.78252E-07	3.71941E-50	7.34631E-01	1.00000E00						6.19031E-03	5.36323E-07	1.54017E-49	7.95939E-01	1.00000E00						2	74	290	1	1						0.052	0.540	0.743	0.120	0.167
1182	2			hypertension	renal disorders (excl nephropathies)							lubiprostone	5,741	3.68389E-02	6.59380E-01	1.82673E-15	4.82583E-12	6.39115E-01	1.00000E00					6.96205E-02	7.24308E-01	7.91143E-15	1.14868E-11	7.12620E-01	1.00000E00					1	18	151	316	3	3					0.091	0.466	1.102	0.809	0.361	0.501
1183												aminophylline	2,658	7.57900E-01	1.46934E-01	2.55072E-06	8.19010E-15			3.60906E-01				8.36721E-01	2.06903E-01	7.13666E-06	2.09518E-14			5.08493E-01				3	14	65	181			1				0.273	0.363	0.474	0.464
1184												garenoxacin	725	5.27303E-01	5.59393E-03	1.34271E-01	4.01578E-09	4.32300E-01	3.35116E-01					6.44197E-01	1.07902E-02	1.93723E-01	8.72182E-09	5.19665E-01	4.27367E-01					1	8	14	61	1	1					0.091	0.207	0.102	0.156	0.120	0.167
1185												lornoxicam	961	8.85843E-09	5.41463E-09	4.71266E-01	1.35993E-08							4.59664E-08	1.96256E-08	5.57649E-01	2.92078E-08							11	19	15	73							1.000	0.492	0.109	0.187
1186	2			hypertension	renal disorders (excl nephropathies)							eszopiclone	21,068		1.32383E-10	6.06293E-04	3.42462E-16	1.85318E-03	4.10524E-02						5.34673E-10	1.34451E-03	9.09643E-16	4.23706E-03	7.12272E-02						27	329	560	5	5						0.699	2.400	1.434	0.602	0.834
1187												carbimazole	2,209	2.98827E-01	2.02222E-02	1.55858E-01	1.03781E-30	1.00000E00						4.10955E-01	3.51265E-02	2.21269E-01	3.51660E-30	1.00000E00						4	15	36	201	1						0.364	0.388	0.263	0.515	0.120
1188												alimemazine	2,660	7.58036E-01	4.17129E-01	2.62175E-01	3.23072E-09	1.95115E-06	9.09023E-04					8.36721E-01	4.97779E-01	3.44438E-01	7.05073E-09	6.45912E-06	2.23482E-03					3	12	27	160	12	7					0.273	0.311	0.197	0.410	1.444	1.168
1189												valsartan and aliskiren	575	4.48034E-01	1.96363E-02	1.27153E-37	1.30637E-45							5.70912E-01	3.41975E-02	8.98320E-37	5.18711E-45							1	6	63	110							0.091	0.155	0.460	0.282
1190	1			hypertension								tofacitinib	45,053	3.96888E-08	5.37569E-36	2.16594E-01	2.69773E-114	1.52441E-08	3.61310E-05					1.95850E-07	4.88433E-35	2.94405E-01	1.70436E-113	6.30456E-08	1.09845E-04					14	32	550	831	7	7					1.273	0.829	4.012	2.128	0.842	1.168
1191												belimumab	6,910	3.66405E-03	4.69602E-40	9.14915E-01	1.13829E-02							8.69924E-03	4.86281E-39	9.64446E-01	1.70052E-02							16	116	87	214							1.455	3.004	0.635	0.548
1192												tenoxicam	587	4.07968E-04	1.38270E-05	6.25565E-02	1.47932E-09							1.16590E-03	3.63411E-05	9.85029E-02	3.25473E-09							5	11	13	54							0.455	0.285	0.095	0.138
1193												oxetacaine	488	3.96103E-01	3.39952E-02	5.42294E-01	4.98392E-05	3.16878E-01	2.40214E-01	7.89018E-02	2.30604E-02			5.16263E-01	5.59528E-02	6.25021E-01	8.95449E-05	4.04703E-01	3.24254E-01	1.59358E-01	8.40185E-02			1	5	4	37	1	1	1	1			0.091	0.129	0.029	0.095	0.120	0.167
1194	2			hypertension	renal disorders (excl nephropathies)							bendamustine	13,558	2.26223E-04	2.66237E-02	5.41086E-31	9.04128E-17	6.17539E-02	5.83211E-03	1.00000E00				6.71187E-04	4.48869E-02	3.42831E-30	2.41816E-16	9.98901E-02	1.23344E-02	1.00000E00				2	65	46	689	17	16	2				0.182	1.683	0.336	1.765	2.045	2.670
1195												acepromazine	828	5.55982E-02	3.33934E-02	8.82175E-02	2.41118E-36	4.76176E-01	3.72574E-01					9.92355E-02	5.50977E-02	1.33807E-01	8.71636E-36	5.60229E-01	4.65546E-01					3	7	5	119	1	1					0.273	0.181	0.036	0.305	0.120	0.167
1196												lactitol	762		3.62666E-01	2.54414E-04	3.81747E-17	4.48469E-01							4.48144E-01	5.90428E-04	1.02711E-16	5.36080E-01							4	23	81	1							0.104	0.168	0.207	0.120
1197												boceprevir	10,966	3.72736E-01	4.25840E-01	3.86590E-12	3.77619E-05	7.32472E-01	1.00000E00					4.93279E-01	5.06868E-01	1.48141E-11	6.84831E-05	7.95331E-01	1.00000E00					14	34	67	323	7	6					1.273	0.880	0.489	0.827	0.842	1.001
1198	1				renal disorders (excl nephropathies)							doripenem	2,056	7.30168E-01	1.44804E-02	2.39451E-01	4.61176E-101	7.93928E-02	1.11272E-01					8.16371E-01	2.58000E-02	3.19134E-01	2.70503E-100	1.24510E-01	1.67461E-01					1	15	20	316	4	3					0.091	0.388	0.146	0.809	0.481	0.501
1199												procainamide	377	5.86521E-02	3.97109E-01	1.58115E-17	5.03641E-25							1.03463E-01	4.79491E-01	7.26841E-17	1.57987E-24							2	2	33	65							0.182	0.052	0.241	0.166
1200	2			hypertension	renal disorders (excl nephropathies)							teriflunomide	19,441	2.81620E-05	8.98866E-12	1.88913E-61	1.71937E-65	8.17566E-05	3.89040E-04					9.64276E-05	3.92374E-11	1.78129E-60	8.11375E-65	2.23149E-04	1.01899E-03					4	21	551	313	2	1					0.364	0.544	4.020	0.802	0.241	0.167
1201												tacalcitol	188	1.65157E-02	6.72121E-04	3.58852E-02	6.94967E-01	1.36540E-01						3.37466E-02	1.46698E-03	5.99338E-02	7.45414E-01	2.00250E-01						2	5	6	5	1						0.182	0.129	0.044	0.013	0.120
1202												coagulation factor viii	10,957	9.99999E-01	3.81586E-01	2.02214E-12	9.88250E-10	3.87780E-01	3.07006E-01					1.00000E00	4.67043E-01	7.82396E-12	2.18677E-09	4.73777E-01	3.97852E-01					11	45	66	287	11	3					1.000	1.165	0.481	0.735	1.324	0.501
1203												anti-d (rh) immunoglobulin	2,797	3.82482E-01	5.26556E-01	3.13146E-01	8.99376E-21	8.18532E-08	1.32158E-08					5.02653E-01	6.00481E-01	3.99152E-01	2.61777E-20	3.09384E-07	5.99999E-08					1	12	42	208	14	13					0.091	0.311	0.306	0.533	1.685	2.170
1204												dexrazoxane	831		1.41125E-12	5.36073E-01	2.06641E-20	5.89163E-12							6.39161E-12	6.19640E-01	5.94422E-20	3.25786E-11							22	8	92	12							0.570	0.058	0.236	1.444
1205												papaverine	935		4.01324E-01	1.45816E-01	3.47659E-170	3.78019E-02							4.83708E-01	2.08702E-01	2.74874E-169	6.51712E-02							5	17	283	3							0.129	0.124	0.725	0.361
1206												levamisole	324	3.94247E-04	3.13784E-02	8.04122E-01	2.71657E-03	2.23541E-01	1.66727E-01					1.13827E-03	5.21156E-02	8.58232E-01	4.28815E-03	3.02306E-01	2.38281E-01					4	4	3	23	1	1					0.364	0.104	0.022	0.059	0.120	0.167
1207	1				renal disorders (excl nephropathies)							oprelvekin	226		1.99631E-04	1.97796E-04	6.29439E-09								4.68841E-04	4.65344E-04	1.36051E-08								6	11	29								0.155	0.080	0.074
1208												romiplostim	15,838	5.33875E-01	5.04641E-05	1.91038E-08	6.75623E-03	1.52288E-01	7.35072E-01					6.49768E-01	1.24947E-04	6.06812E-08	1.03565E-02	2.19042E-01	8.05444E-01					13	29	129	517	7	7					1.182	0.751	0.941	1.324	0.842	1.168
1209	3		nephropathies	hypertension	renal disorders (excl nephropathies)							mitoxantrone	6,497	1.00000E00	2.92067E-02	6.20067E-01	4.40905E-12	1.00000E00	7.89507E-01					1.00000E00	4.87912E-02	6.95905E-01	1.05319E-11	1.00000E00	8.50719E-01					6	13	88	350	5	4					0.546	0.337	0.642	0.896	0.602	0.668
1210												chlorobutanol	281			9.96695E-02	6.86337E-08	2.07557E-02	1.12274E-02							1.48635E-01	1.42648E-07	3.82100E-02	2.22912E-02							7	31	2	2							0.051	0.079	0.241	0.334
1211	1			hypertension								zuclopenthixol	2,289		2.98055E-01	6.25330E-02	4.69851E-01	5.30430E-04	4.18614E-02						3.81450E-01	9.85029E-02	5.27468E-01	1.30467E-03	7.23543E-02						11	40	77	8	4						0.285	0.292	0.197	0.963	0.668
1212												oxyphenbutazone	228	2.09932E-01	2.00826E-01	2.94194E-02	1.34486E-06	1.63094E-01						3.06871E-01	2.73026E-01	5.00423E-02	2.63705E-06	2.32791E-01						1	2	7	25	1						0.091	0.052	0.051	0.064	0.120
1213												flunarizine	548	4.32414E-01	4.56494E-01	9.26849E-08	4.39844E-08	6.90795E-02						5.56645E-01	5.33551E-01	2.83138E-07	9.24117E-08	1.10306E-01						1	3	25	48	2						0.091	0.078	0.182	0.123	0.241
1214												drospirenone and estrogen	81,738	5.62435E-14	1.28454E-54	5.66773E-99	0.00000E00	1.89578E-14	1.22698E-09					4.49353E-13	1.86910E-53	7.80128E-98	0.00000E00	1.17444E-13	6.16657E-09					25	73	450	756	13	11					2.273	1.890	3.283	1.936	1.564	1.836
1215												heparinoid, combinations	500		5.69628E-04	4.24691E-02	1.73055E-03	5.89010E-02							1.25144E-03	6.92872E-02	2.77874E-03	9.58988E-02							8	12	33	2							0.207	0.088	0.085	0.241
1216												hydrogen peroxide	377			1.45300E-04	8.81523E-03	3.56102E-02	1.95230E-02							3.46953E-04	1.33239E-02	6.18930E-02	3.62266E-02							15	24	2	2							0.109	0.061	0.241	0.334
1217												fleroxacin	48	1.43429E-11	2.45139E-08	2.40047E-02	6.95922E-01							9.21606E-11	8.27294E-08	4.16302E-02	7.45847E-01							6	6	3	2							0.546	0.155	0.022	0.005
1218												sulfanilamide	165	1.56779E-01	1.21159E-01	5.84673E-03	1.40101E-01	1.20892E-01						2.42557E-01	1.74776E-01	1.13018E-02	1.77689E-01	1.81398E-01						1	2	7	10	1						0.091	0.052	0.051	0.026	0.120
1219												delapril	205		1.07045E-06	3.42242E-01	4.70893E-08	1.14700E-02							3.10617E-06	4.28698E-01	9.87816E-08	2.21822E-02							8	4	26	2							0.207	0.029	0.067	0.241
1220												mitiglinide	1,164	7.76539E-03	4.14830E-03	8.49201E-03	1.71638E-22							1.71179E-02	8.17447E-03	1.60271E-02	5.15676E-22							5	11	26	118							0.455	0.285	0.190	0.302
1221												medrogestone and estrogen	17	7.19554E-12	3.74543E-09	1.98271E-02	4.70118E-01							4.72403E-11	1.37997E-08	3.49933E-02	5.27468E-01							5	5	2	1							0.455	0.129	0.015	0.003
1222												alteplase	10,592		1.03549E-07	3.21020E-01	3.38904E-02	2.17133E-01	2.17062E-02						3.30566E-07	4.07657E-01	4.75556E-02	2.94708E-01	3.96831E-02						10	148	430	12	12						0.259	1.080	1.101	1.444	2.003
1223	3		nephropathies	hypertension	renal disorders (excl nephropathies)							dabrafenib	7,045	7.09035E-01	9.20791E-01	1.30972E-09	4.92147E-02	1.93692E-01	2.00965E-01	1.00000E00	2.86029E-01			8.03183E-01	9.58004E-01	4.46834E-09	6.74489E-02	2.68757E-01	2.79586E-01	1.00000E00	4.12373E-01			8	26	39	227	2	1	1	1			0.727	0.673	0.285	0.581	0.241	0.167
1224												metformin and pioglitazone	2,251	7.35582E-01	2.21528E-03	3.08472E-02	1.08900E-15	6.96784E-01	3.61412E-01					8.16712E-01	4.53907E-03	5.21008E-02	2.84784E-15	7.63802E-01	4.54518E-01					1	18	41	163	2	2					0.091	0.466	0.299	0.417	0.241	0.334
1225												tiotixene	1,257		2.86841E-02	6.22563E-25	8.80542E-01								4.80381E-02	3.45148E-24	9.17529E-01								10	72	47								0.259	0.525	0.120
1226												otilonium bromide	172	8.05975E-04	3.75897E-03	7.27909E-02	4.38433E-14							2.15022E-03	7.44380E-03	1.13131E-01	1.10179E-13							3	4	5	32							0.273	0.104	0.036	0.082
1227	5		nephropathies	hypertension	renal disorders (excl nephropathies)	renal tubular disorder, renal tubular necrosis	renal tubular necrosis					aprotinin	10,488	3.87141E-04	7.09510E-03	1.14158E-37	0.00000E00	1.27167E-11	9.62720E-15					1.11989E-03	1.33025E-02	8.08898E-37	0.00000E00	6.82949E-11	6.90118E-14					1	22	17	9,211	34	33					0.091	0.570	0.124	23.592	4.091	5.507
1228												pridinol	6,888	3.43717E-01	9.20269E-01	1.65164E-169	9.03838E-26							4.60526E-01	9.57957E-01	3.53185E-168	2.85845E-25							4	25	453	432							0.364	0.647	3.305	1.106
1229												sterculia	572		7.29219E-01	3.47664E-01	3.89801E-41	7.33842E-06	1.14395E-06						7.90058E-01	4.34806E-01	1.46800E-40	2.26838E-05	4.26865E-06						1	10	104	6	6						0.026	0.073	0.266	0.722	1.001
1230	1				renal disorders (excl nephropathies)							liraglutide	34,282	7.30857E-08	1.82167E-09	3.02230E-34	6.13504E-02	1.12956E-02	1.70444E-01					3.49238E-07	6.87577E-09	2.01067E-33	8.28215E-02	2.18734E-02	2.42576E-01					8	63	212	1,192	14	13					0.727	1.631	1.547	3.053	1.685	2.170
1231												irbesartan and amlodipine	289	2.58204E-01	1.50485E-07	6.20856E-08	2.21415E-04							3.65063E-01	4.72147E-07	1.92112E-07	3.79890E-04							1	10	18	24							0.091	0.259	0.131	0.061
1232												ivermectin	3,084	5.52136E-03	1.73344E-01	1.73766E-03	3.48267E-02	3.60303E-02	6.93990E-01					1.26514E-02	2.39886E-01	3.64102E-03	4.87430E-02	6.24776E-02	7.69092E-01					9	16	21	91	6	2					0.818	0.414	0.153	0.233	0.722	0.334
1233	2			hypertension	renal disorders (excl nephropathies)							fondaparinux	9,951	1.77052E-02	5.65915E-03	4.32441E-04	1.42047E-50	4.40866E-02	5.11068E-03					3.56465E-02	1.08951E-02	9.76151E-04	5.91824E-50	7.42904E-02	1.09274E-02					3	20	90	677	14	13					0.273	0.518	0.657	1.734	1.685	2.170
1234												lovastatin and nicotinic acid	1,078		4.51535E-01	2.66667E-03	5.59013E-07	5.69082E-01	4.54949E-01						5.29251E-01	5.45869E-03	1.11063E-06	6.44643E-01	5.51281E-01						5	26	74	1	1						0.129	0.190	0.190	0.120	0.167
1235												cyamemazine	4,081	1.41740E-01	4.86187E-02	4.97997E-04	7.12559E-33	1.67745E-17	4.27389E-10					2.23601E-01	7.75428E-02	1.11467E-03	2.46704E-32	1.22167E-16	2.23028E-09					1	23	29	313	28	17					0.091	0.596	0.212	0.802	3.369	2.837
1236	2			hypertension	renal disorders (excl nephropathies)							trametinib	7,229	5.78280E-01	8.44508E-01	1.41767E-06	5.22361E-02	5.29334E-02		1.00000E00	2.92286E-01			6.91920E-01	8.87374E-01	4.05171E-06	7.13006E-02	8.76159E-02		1.00000E00	4.18825E-01			9	27	50	234	1		1	1			0.818	0.699	0.365	0.599	0.120
1237												linseed	7,200	9.17503E-03	7.68888E-02	1.33290E-08	5.10138E-01	8.30560E-01	8.04579E-01	1.00000E00				1.98919E-02	1.16611E-01	4.27348E-08	5.66727E-01	8.82658E-01	8.64225E-01	1.00000E00				1	17	152	253	6	3	1				0.091	0.440	1.109	0.648	0.722	0.501
1238												indacaterol	6,702	5.62288E-02	6.10258E-01	2.69877E-04	1.75807E-02	2.64792E-01	7.94130E-01					1.00201E-01	6.77697E-01	6.25102E-04	2.57102E-02	3.50856E-01	8.54348E-01					2	21	122	283	8	4					0.182	0.544	0.890	0.725	0.963	0.668
1239												gadoteric acid	1,112	1.09469E-01	1.31374E-01	2.88179E-01	6.39886E-06	1.99396E-03	1.30429E-01					1.78894E-01	1.88025E-01	3.72675E-01	1.20997E-05	4.50376E-03	1.92464E-01					3	7	10	72	5	2					0.273	0.181	0.073	0.184	0.602	0.334
1239	1			hypertension								combinations of levothyroxine and liothyronine	3,128	1.00000E00	1.34343E-01	1.50181E-06	3.62509E-02	5.28100E-01	2.58764E-01					1.00000E00	1.91455E-01	4.26672E-06	5.05792E-02	6.08845E-01	3.43840E-01					3	6	74	137	3	3					0.273	0.155	0.540	0.351	0.361	0.501
1241												medroxyprogesterone and estrogen	36,670	5.11930E-14	3.43400E-26	7.11723E-16	2.50732E-121	1.94683E-08	4.24361E-07	1.04261E-01				4.11178E-13	2.51660E-25	3.14498E-15	1.62976E-120	7.94158E-08	1.65610E-06	1.95191E-01				2	31	656	593	4	2	2				0.182	0.803	4.786	1.519	0.481	0.334
1242												plerixafor	899			2.44913E-02	7.30011E-12	1.56366E-01	9.19610E-02							4.24127E-02	1.72850E-11	2.24475E-01	1.43967E-01							20	78	2	2							0.146	0.200	0.241	0.334
1243												potassium gluconate	1,681	1.00000E00	1.47828E-01	1.21861E-02	1.64911E-07	1.10204E-02	6.11853E-01					1.00000E00	2.08015E-01	2.22793E-02	3.34774E-07	2.13959E-02	6.96775E-01					1	10	34	106	5	1					0.091	0.259	0.248	0.271	0.602	0.167
1244												piracetam	1,440	1.00000E00	6.57754E-01	3.43285E-02	9.24635E-16	2.74876E-02	9.45420E-03					1.00000E00	7.22917E-01	5.75345E-02	2.42504E-15	4.92312E-02	1.91048E-02					1	6	28	119	4	4					0.091	0.155	0.204	0.305	0.481	0.668
1245	1			hypertension								darifenacin	5,329	2.78867E-01	1.08957E-01	1.62119E-01	6.35464E-01	4.55652E-01	7.75839E-01					3.87743E-01	1.59002E-01	2.29292E-01	6.87868E-01	5.40340E-01	8.39830E-01					8	12	80	188	2	2					0.727	0.311	0.584	0.482	0.241	0.334
1246												pimecrolimus	3,225	7.79617E-01	1.69546E-03	3.89312E-01	5.73915E-01	1.46231E-02		1.78376E-02				8.53569E-01	3.49896E-03	4.78156E-01	6.26257E-01	2.78828E-02		4.74896E-02				2	24	47	124	7		3				0.182	0.621	0.343	0.318	0.842
1247	1			hypertension								bupivacaine	11,089		2.16739E-02	2.38261E-03	1.21876E-22	1.25228E-01	5.43589E-01						3.72613E-02	4.91926E-03	3.68216E-22	1.86778E-01	6.36531E-01						26	180	228	4	4						0.673	1.313	0.584	0.481	0.668
1248												lacidipine	1,098	1.06460E-01	6.98205E-05	3.91809E-04	5.76429E-14							1.74859E-01	1.70559E-04	8.88619E-04	1.44455E-13							3	14	29	95							0.273	0.363	0.212	0.243
1249												metildigoxin	2,214	7.34234E-01	1.06149E-01	7.76712E-01	1.34799E-56	2.50205E-01	3.53961E-01					8.16712E-01	1.55809E-01	8.36056E-01	5.91717E-56	3.34326E-01	4.46385E-01					1	13	30	255	3	2					0.091	0.337	0.219	0.653	0.361	0.334
1250												hydroquinine	826	2.10421E-01	2.33465E-01	3.51373E-01	4.59269E-17	2.77041E-02	1.18296E-02					3.07288E-01	3.11286E-01	4.38301E-01	1.23323E-16	4.94420E-02	2.32830E-02					2	5	7	85	3	3					0.182	0.129	0.051	0.218	0.361	0.501
1251	2			hypertension	renal disorders (excl nephropathies)							zaleplon	2,978	7.76028E-01	1.00000E00	1.20715E-20	2.13289E-07			9.06249E-02				8.52490E-01	1.00000E00	6.02315E-20	4.31042E-07			1.76096E-01				2	10	108	166			2				0.182	0.259	0.788	0.425
1252												promazine	2,807	7.68529E-01	1.53012E-01	1.37011E-03	9.00084E-08	4.86590E-01	6.74469E-01	8.20081E-02				8.45830E-01	2.14111E-01	2.91941E-03	1.86357E-07	5.69341E-01	7.49899E-01	1.64417E-01				3	15	18	160	3	2	2				0.273	0.388	0.131	0.410	0.361	0.334
1253	1			hypertension								fingolimod	60,481	7.49300E-18	5.51606E-59	2.39535E-11	1.68212E-316	1.25594E-15	1.72020E-12					7.54295E-17	8.58623E-58	8.90817E-11	1.98622E-315	8.22422E-15	1.08468E-11					8	29	970	708	4	2					0.727	0.751	7.076	1.813	0.481	0.334
1254												ivabradine	3,976	8.04774E-01	4.70511E-02	3.98184E-01	3.05915E-47	5.60008E-01	2.94623E-01					8.72368E-01	7.53417E-02	4.87551E-01	1.23646E-46	6.36780E-01	3.84732E-01					3	7	57	346	4	4					0.273	0.181	0.416	0.886	0.481	0.668
1255												ruxolitinib	23,264	3.04042E-04	2.60585E-10	2.38082E-05	3.37282E-07	1.39488E-04	4.26209E-04					8.88013E-04	1.03003E-09	6.13125E-05	6.75564E-07	3.69905E-04	1.10782E-03					8	33	229	1,003	4	2					0.727	0.855	1.671	2.569	0.481	0.334
1255												arginine hydrochloride	1,594		3.97496E-01	9.56302E-02	5.79598E-05	8.92080E-03	2.29955E-03	2.35455E-01					4.79671E-01	1.43866E-01	1.03859E-04	1.77583E-02	5.25500E-03	3.68460E-01					3	28	91	5	5	1					0.078	0.204	0.233	0.602	0.834
1257												cediranib	157	1.17506E-02	1.99668E-02	2.22533E-04	5.04494E-02							2.49906E-02	3.47128E-02	5.20476E-04	6.90361E-02							2	3	9	11							0.182	0.078	0.066	0.028
1258	2			hypertension	renal disorders (excl nephropathies)							abiraterone	14,859	2.89561E-04	2.40969E-08	8.18341E-08	4.21993E-02	2.36080E-01	2.99613E-01					8.47358E-04	8.17342E-08	2.50951E-07	5.80401E-02	3.17825E-01	3.90500E-01					3	18	269	592	7	5					0.273	0.466	1.962	1.516	0.842	0.834
1259												secukinumab	27,306	6.36602E-01	1.72574E-13	3.31919E-27	3.39872E-128	4.84099E-05	4.49443E-03					7.45824E-01	8.13448E-13	1.96769E-26	2.28611E-127	1.36886E-04	9.80997E-03					25	35	170	351	5	5					2.273	0.906	1.240	0.899	0.602	0.834
1260												telbivudine	1,218	9.31675E-03	5.75662E-03	4.43858E-01	1.60208E-16	6.13713E-01						2.00118E-02	1.10404E-02	5.33387E-01	4.27644E-16	6.85320E-01						5	11	12	108	1						0.455	0.285	0.088	0.277	0.120
1261												nilvadipine	658	4.93410E-01	7.37784E-01	3.50861E-02	2.80618E-19	1.53922E-02	6.40367E-03					6.12201E-01	7.93503E-01	5.87221E-02	7.95379E-19	2.91262E-02	1.34388E-02					1	1	15	78	3	3					0.091	0.026	0.109	0.200	0.361	0.501
1262												desonide	2,364		4.92415E-01	3.73586E-06	8.59609E-06	1.00000E00	1.00000E00						5.66230E-01	1.03798E-05	1.61415E-05	1.00000E00	1.00000E00						6	59	130	1	1						0.155	0.430	0.333	0.120	0.167
1263												eprosartan and diuretics	196		5.09447E-01	4.25033E-02	3.62390E-04	1.41918E-01	1.04467E-01						5.83220E-01	6.92958E-02	6.12056E-04	2.06843E-01	1.59691E-01						1	6	18	1	1						0.026	0.044	0.046	0.120	0.167
1264	2	glomerulonephritis and nephrotic syndrome	nephropathies									auranofin	456	1.22290E-02	5.52754E-05	2.99682E-01	2.46613E-03			7.39241E-02	2.15646E-02			2.58988E-02	1.36523E-04	3.85260E-01	3.90422E-03			1.53398E-01	8.24014E-02			3	9	3	30			1	1			0.273	0.233	0.022	0.077
1265												niflumic acid	256		5.48455E-07	5.76454E-01	1.75596E-20	1.81195E-01							1.63397E-06	6.56122E-01	5.06195E-20	2.54491E-01							9	4	48	1							0.233	0.029	0.123	0.120
1266												azelaic acid	1,637	7.76358E-03	4.03550E-01	1.00000E00	1.55436E-03	1.37732E-01	6.63387E-02					1.71179E-02	4.85791E-01	1.00000E00	2.50774E-03	2.01799E-01	1.07692E-01					6	8	21	37	3	3					0.546	0.207	0.153	0.095	0.361	0.501
1267												cefpirome	425		2.01436E-01	1.28416E-01	4.71834E-27	4.72771E-03							2.73669E-01	1.86434E-01	1.51166E-26	1.00262E-02							3	9	72	3							0.078	0.066	0.184	0.361
1268												lysozyme	806		7.70156E-01	4.70509E-04	9.03769E-02	1.31536E-01	7.64237E-02						8.23030E-01	1.05809E-03	1.18688E-01	1.95213E-01	1.22170E-01						3	23	39	2	2						0.078	0.168	0.100	0.241	0.334
1269												sultopride	605			6.34739E-19	1.55857E-34									3.00435E-18	5.50179E-34									43	98									0.314	0.251
1270												roxatidine	948	7.18802E-05	3.23249E-06	5.62923E-01	1.21300E-15							2.31921E-04	8.96526E-06	6.44148E-01	3.16903E-15							7	15	14	90							0.636	0.388	0.102	0.231
1271												nitrofural	96		2.94495E-01	3.50866E-01	1.11685E-05	7.22244E-02	5.26078E-02						3.78340E-01	4.38063E-01	2.07801E-05	1.14719E-01	8.80243E-02						1	2	14	1	1						0.026	0.015	0.036	0.120	0.167
1272	1				renal disorders (excl nephropathies)							zidovudine, lamivudine and abacavir	1,771		4.30982E-02	8.32587E-01	2.57354E-06	2.99304E-03		3.65196E-02					6.93996E-02	8.85455E-01	4.97416E-06	6.54261E-03		8.45648E-02					12	21	105	6		2					0.311	0.153	0.269	0.722
1273												amorolfine	251		1.37865E-02	2.62787E-01	5.00382E-01	5.13634E-05	1.44812E-05						2.46293E-02	3.45045E-01	5.57952E-01	1.44417E-04	4.58682E-05						4	5	11	4	4						0.104	0.036	0.028	0.481	0.668
1274												fluoxetine and psycholeptics	1,342		1.12977E-02	1.67935E-15	7.16268E-01								2.04930E-02	7.29953E-15	7.66741E-01								11	59	46								0.285	0.430	0.118
1275	2			hypertension	renal disorders (excl nephropathies)							gadobenic acid	4,702	2.55744E-01	3.60253E-04	1.53958E-01	0.00000E00	4.25809E-01	1.99917E-01					3.62264E-01	8.18313E-04	2.19091E-01	0.00000E00	5.13101E-01	2.78412E-01					2	4	49	2,027	5	5					0.182	0.104	0.357	5.192	0.602	0.834
1276												vinpocetine	479		4.30759E-04	6.92826E-05	2.65073E-05								9.62140E-04	1.71417E-04	4.85280E-05								8	18	37								0.207	0.131	0.095
1277												choline salicylate	405		1.00000E00	4.44844E-02	1.60819E-18	2.71134E-01	2.03870E-01						1.00000E00	7.23778E-02	4.46922E-18	3.58232E-01	2.83050E-01						1	10	58	1	1						0.026	0.073	0.149	0.120	0.167
1278	2			hypertension	renal disorders (excl nephropathies)							iopromide	7,250	9.23423E-03	1.84743E-39	3.76565E-08	1.99993E-01	1.98356E-01	2.37675E-02					1.99195E-02	1.89267E-38	1.18046E-07	2.46027E-01	2.73955E-01	4.31618E-02					1	118	45	245	9	9					0.091	3.055	0.328	0.628	1.083	1.502
1279												diamorphine	6,593	1.19501E-01	1.79414E-02	1.61436E-16	3.49248E-18	1.13615E-01	4.29863E-01					1.94029E-01	3.14641E-02	7.29508E-16	9.61676E-18	1.71341E-01	5.24617E-01					11	36	21	121	9	5					1.000	0.932	0.153	0.310	1.083	0.834
1280												estrone	6,780	5.71304E-01	8.19821E-03	2.65502E-07	9.68750E-03	1.90637E-01	1.98154E-01					6.84658E-01	1.51864E-02	7.89911E-07	1.45528E-02	2.66002E-01	2.76523E-01					5	12	139	209	2	1					0.455	0.311	1.014	0.535	0.241	0.167
1281												hydrotalcite	194	1.81676E-01	8.40434E-06	1.00000E00	1.42776E-20	1.88560E-05						2.72424E-01	2.24414E-05	1.00000E00	4.12463E-20	5.55267E-05						1	7	2	42	4						0.091	0.181	0.015	0.108	0.481
1282												chloropyramine	225	4.46971E-06	1.49173E-03	2.81581E-03	1.97020E-02							1.67892E-05	3.09761E-03	5.73457E-03	2.85500E-02							5	5	9	2							0.455	0.129	0.066	0.005
1283												cloperastine	454	1.20867E-02	5.34553E-05	1.89505E-02	1.65824E-02							2.56695E-02	1.32190E-04	3.34956E-02	2.42766E-02							3	9	12	27							0.273	0.233	0.088	0.069
1284												coagulation factor vii	2,934	2.37996E-01	2.14910E-01	5.39661E-04	7.86676E-25	9.12232E-03	6.96598E-03					3.40962E-01	2.89818E-01	1.20231E-03	2.45916E-24	1.81112E-02	1.44629E-02					5	6	18	227	7	6					0.455	0.155	0.131	0.581	0.842	1.001
1285												ramelteon	5,993		9.14210E-01	1.36223E-01	2.86668E-01	4.82046E-01	4.00510E-01						9.52144E-01	1.96184E-01	3.39979E-01	5.65797E-01	4.94555E-01						22	64	235	6	5						0.570	0.467	0.602	0.722	0.834
1286												armodafinil	15,886	6.09923E-03	2.13903E-08	9.15859E-42	6.81333E-51			7.53360E-01				1.37051E-02	7.30473E-08	6.89774E-41	2.85632E-50			8.55616E-01				6	20	424	264			3				0.546	0.518	3.093	0.676
1287												hydroquinone	902			1.77622E-08	5.07209E-02	5.84163E-03	1.83925E-03							5.66450E-08	6.93725E-02	1.21301E-02	4.28948E-03							35	22	4	4							0.255	0.056	0.481	0.668
1288												pipemidic acid	69		5.81473E-06		1.09122E-01	3.12042E-09	9.07801E-06						1.57783E-05		1.40776E-01	1.39904E-08	2.94387E-05						5		5	5	3						0.129		0.013	0.602	0.501
1289												moexipril and diuretics	232		5.32503E-02	4.16265E-11	2.66075E-03								8.43935E-02	1.52439E-10	4.20249E-03								3	20	18								0.078	0.146	0.046
1290												phenyl salicylate	523			6.90860E-05	1.28338E-01	6.37093E-02	3.56378E-02							1.71108E-04	1.64233E-01	1.02830E-01	6.27114E-02							19	26	2	2							0.139	0.067	0.241	0.334
1291	2			hypertension	renal disorders (excl nephropathies)							fluphenazine	2,893	3.83372E-01	8.76131E-01	1.97134E-08	7.29127E-01	2.96548E-01	8.26551E-02					5.02946E-01	9.15810E-01	6.25347E-08	7.77736E-01	3.83662E-01	1.30599E-01					1	11	76	102	4	4					0.091	0.285	0.554	0.261	0.481	0.668
1292												chloral hydrate	784		5.40909E-01	6.30293E-06	3.17492E-08			1.23696E-01	3.67884E-02				6.11569E-01	1.71151E-05	6.71752E-08			2.21465E-01	1.08746E-01				1	27	62			1	1				0.026	0.197	0.159
1293												benzoyl peroxide	4,646	4.91238E-01	1.00000E00	6.81271E-02	1.10874E-02	2.82389E-01	5.31562E-01					6.11013E-01	1.00000E00	1.06643E-01	1.65821E-02	3.70155E-01	6.27763E-01					6	16	74	138	1	1					0.546	0.414	0.540	0.353	0.120	0.167
1294												dimemorfan	875	1.35905E-02	1.22999E-06	5.01495E-02	1.42112E-04							2.83841E-02	3.54349E-06	8.05553E-02	2.48237E-04							4	15	18	55							0.364	0.388	0.131	0.141
1295												thyrotropin alfa	626	2.89279E-08	5.67451E-04	1.05237E-01	3.38272E-01							1.45120E-07	1.24802E-03	1.56355E-01	3.94602E-01							9	9	13	18							0.818	0.233	0.095	0.046
1296												hexylresorcinol	48		2.85198E-17	1.27017E-01	1.17692E-09								1.57762E-16	1.84815E-01	2.59786E-09								11	2	14								0.285	0.015	0.036
1297												follitropin beta	2,220	6.21585E-04	4.75623E-01	7.31452E-02	8.98283E-02	6.93632E-01	3.55172E-01					1.69728E-03	5.51415E-01	1.13534E-01	1.18025E-01	7.61465E-01	4.47497E-01					9	10	19	66	2	2					0.818	0.259	0.139	0.169	0.241	0.334
1298												lansoprazole, amoxicillin and clarithromycin	565	3.02064E-03	2.72352E-04	2.64434E-01	7.48057E-21							7.29787E-03	6.27160E-04	3.46834E-01	2.18204E-20							4	9	10	74							0.364	0.233	0.073	0.190
1299												halothane	154		1.08202E-01	4.54532E-01	3.03153E-02	7.61354E-06	3.52458E-03						1.58130E-01	5.42945E-01	4.28727E-02	2.34856E-05	7.78036E-03						2	3	11	4	2						0.052	0.022	0.028	0.481	0.334
1300												potassium hydrogencarbonate	2,070	7.30409E-01	1.24618E-05	7.80229E-02	8.57835E-37			1.82476E-06				8.16371E-01	3.29688E-05	1.19939E-01	3.13034E-36			1.17657E-05				1	22	36	206			6				0.091	0.570	0.263	0.528
1301												gelatin agents	587		1.66591E-01	4.62540E-01	4.67014E-17	3.67701E-01	2.81401E-01	9.41328E-02					2.31498E-01	5.50184E-01	1.25278E-16	4.54452E-01	3.69594E-01	1.79509E-01					4	5	69	1	1	1					0.104	0.036	0.177	0.120	0.167
1302												difluprednate	2,799	7.67936E-01	1.25277E-03	3.15938E-03	5.13061E-01	1.00000E00						8.45793E-01	2.62860E-03	6.38542E-03	5.68805E-01	1.00000E00						3	22	55	109	2						0.273	0.570	0.401	0.279	0.241
1303												technetium (99mtc) medronic acid	97		2.97054E-01	3.55512E-01	2.32428E-04	7.29486E-02	5.31409E-02						3.80897E-01	4.43003E-01	3.98028E-04	1.15741E-01	8.86985E-02						1	2	12	1	1						0.026	0.015	0.031	0.120	0.167
1304	1				renal disorders (excl nephropathies)							tolmetin	264	2.38787E-01	1.62866E-02	1.10454E-05	6.12580E-06							3.41772E-01	2.88136E-02	2.92629E-05	1.15996E-05							1	4	14	26							0.091	0.104	0.102	0.067
1305												promethazine, combinations	741	1.78787E-01	1.10535E-04	2.63252E-03	1.77937E-13							2.69430E-01	2.64547E-04	5.39803E-03	4.38597E-13							2	11	20	72							0.182	0.285	0.146	0.184
1306												tibolone	1,036	1.00000E00	1.09778E-01	2.07774E-09	3.81766E-02			3.33089E-05				1.00000E00	1.59851E-01	6.93062E-09	5.31289E-02			1.75085E-04				1	7	40	51			4				0.091	0.181	0.292	0.131
1307												articaine	1,309		1.26146E-04	7.33197E-09	1.82430E-02								3.00476E-04	2.37941E-08	2.65639E-02								15	45	32								0.388	0.328	0.082
1308												mebeverine	2,601		2.48977E-01	6.62877E-01	3.65594E-07	1.00000E00	6.61267E-01						3.29997E-01	7.37385E-01	7.31730E-07	1.00000E00	7.42222E-01						13	36	148	2	2						0.337	0.263	0.379	0.241	0.334
1309	1			hypertension								ciclesonide	4,816	5.02403E-01	1.04373E-03	2.87099E-23	5.78477E-06	5.99581E-01	1.00000E00					6.18902E-01	2.21545E-03	1.52801E-22	1.09769E-05	6.71549E-01	1.00000E00					3	5	154	120	2	2					0.273	0.129	1.123	0.307	0.241	0.334
1310												salicylic acid	7,141	5.76063E-01	6.92793E-01	2.06851E-02	1.22696E-01	2.83375E-01	1.00000E00					6.89814E-01	7.56048E-01	3.64270E-02	1.57611E-01	3.71122E-01	1.00000E00					5	23	70	237	8	4					0.455	0.596	0.511	0.607	0.963	0.668
1311												levobunolol	717			1.00227E-08	5.85665E-02	4.28742E-01	3.32115E-01							3.23945E-08	7.93008E-02	5.16219E-01	4.23936E-01							31	36	1	1							0.226	0.092	0.120	0.167
1312												doxylamine	5,662	6.75004E-01	2.68706E-03	5.12654E-02	1.90707E-01	4.65977E-01	1.45003E-01					7.72749E-01	5.39656E-03	8.20177E-02	2.36222E-01	5.49963E-01	2.09432E-01					4	8	90	226	6	6					0.364	0.207	0.657	0.579	0.722	1.001
1313												methenamine	1,893	4.52583E-01	6.98971E-01	4.02852E-02	1.78631E-03	6.62754E-01	2.88270E-01					5.73804E-01	7.61962E-01	6.62203E-02	2.86318E-03	7.35682E-01	3.77886E-01					3	5	35	96	2	2					0.273	0.129	0.255	0.246	0.241	0.334
1314	1				renal disorders (excl nephropathies)							ethanol	22,641	3.73051E-08	7.48695E-07	4.54047E-08	2.15213E-19	1.16460E-02	6.49542E-05					1.84691E-07	2.19151E-06	1.41779E-07	6.11920E-19	2.24644E-02	1.92740E-04					2	41	203	588	29	29					0.182	1.062	1.481	1.506	3.489	4.840
1315												cobimetinib	1,494		5.00530E-04	2.99382E-01	1.15918E-14	1.00000E00	5.68758E-01						1.11057E-03	3.85080E-01	2.94866E-14	1.00000E00	6.58714E-01						15	14	119	1	1						0.388	0.102	0.305	0.120	0.167
1316												felbinac	1,111	2.93180E-02	6.10216E-01	2.25052E-05	1.98786E-13							5.65392E-02	6.77697E-01	5.80194E-05	4.89543E-13							4	5	33	94							0.364	0.129	0.241	0.241
1317												tianeptine	1,463		3.84331E-01	1.42749E-02	7.91493E-09	2.88878E-02							4.69007E-01	2.57249E-02	1.70670E-08	5.11619E-02							7	30	100	4							0.181	0.219	0.256	0.481
1318	2			hypertension	renal disorders (excl nephropathies)							ibrutinib	18,702	1.07616E-05	4.21581E-15	2.80223E-03	9.79290E-05	4.76683E-02	2.13520E-01					3.85987E-05	2.10581E-14	5.71179E-03	1.73298E-04	7.99649E-02	2.93312E-01					3	14	288	788	7	6					0.273	0.363	2.101	2.018	0.842	1.001
1319												flupentixol	1,841	1.00000E00	3.29396E-01	1.77913E-03	2.91370E-01	5.79043E-02	2.12327E-02					1.00000E00	4.14948E-01	3.71817E-03	3.44799E-01	9.45855E-02	3.88695E-02					1	9	40	76	4	4					0.091	0.233	0.292	0.195	0.481	0.668
1320	1				renal disorders (excl nephropathies)							trabectedin	1,222		1.00000E00	9.75194E-02	3.56716E-49	4.60693E-04	7.21000E-04						1.00000E00	1.46524E-01	1.46367E-48	1.14636E-03	1.79854E-03						4	9	170	6	5						0.104	0.066	0.435	0.722	0.834
1321												mebendazole	727	1.24761E-06	5.68367E-03	1.18618E-02	9.51131E-08							5.06423E-06	1.09213E-02	2.17195E-02	1.96475E-07							8	8	18	4							0.727	0.207	0.131	0.010
1322												aztreonam	6,732	3.41699E-01	1.00000E00	5.77293E-09	4.09108E-02	3.73306E-04	1.05281E-05					4.59044E-01	1.00000E00	1.87856E-08	5.64981E-02	9.36715E-04	3.38991E-05					4	24	38	279	15	15					0.364	0.621	0.277	0.715	1.805	2.503
1323												menadione	79		2.09315E-04	5.67030E-04	2.59878E-02								4.89295E-04	1.25978E-03	3.71215E-02								4	6	7								0.104	0.044	0.018
1324												nalidixic acid	78		1.06309E-05	1.84499E-02	5.65573E-04								2.82367E-05	3.27073E-02	9.41693E-04								5	4	10								0.129	0.029	0.026
1325												pipamperone	1,708	1.02922E-01	4.17212E-01	1.61184E-01	6.12575E-04	1.50534E-01	7.32426E-02					1.70595E-01	4.97779E-01	2.28154E-01	1.01682E-03	2.16938E-01	1.17637E-01					4	8	15	91	3	3					0.364	0.207	0.109	0.233	0.361	0.501
1326												simeprevir	7,361	7.16212E-01	6.43472E-02	1.57279E-09	3.93881E-14	2.95885E-01	3.18991E-01					8.08281E-01	9.99297E-02	5.30540E-09	9.90748E-14	3.83662E-01	4.09874E-01					6	17	42	400	8	6					0.546	0.440	0.306	1.025	0.963	1.001
1327												yohimbin	193		6.80616E-07	2.31046E-04	2.47748E-01								2.00392E-06	5.39859E-04	2.97341E-01								8	10	10								0.207	0.073	0.026
1328												thyrotropin	573	1.36294E-08	3.01551E-04	1.88940E-01	3.16261E-01							7.00012E-08	6.92017E-04	2.61718E-01	3.71651E-01							9	9	11	16							0.818	0.233	0.080	0.041
1329												midostaurin	449	1.17352E-02	2.23878E-01	1.00000E00	5.28270E-01	5.50038E-03	2.21442E-03					2.49906E-02	3.00700E-01	1.00000E00	5.83991E-01	1.15015E-02	5.08606E-03					3	3	5	19	3	3					0.273	0.078	0.036	0.049	0.361	0.501
1330												thallium (201tl) chloride	57			3.73232E-02	1.56249E-01	1.34790E-05	5.09541E-06							6.21188E-02	1.96694E-01	4.07372E-05	1.70515E-05							3	4	3	3							0.022	0.010	0.361	0.501
1331												calcipotriol	5,816	2.14877E-01	8.02266E-02	1.62180E-01	3.95013E-02	3.42923E-01						3.13492E-01	1.21033E-01	2.29292E-01	5.47471E-02	4.30238E-01						9	13	87	243	2						0.818	0.337	0.635	0.622	0.241
1332												poliomyelitis oral, monovalent live attenuated	39		1.32133E-01	1.38083E-02	1.71158E-01			6.54669E-03					1.88707E-01	2.49781E-02	2.13869E-01			2.04117E-02					1	3	3			1					0.026	0.022	0.008
1333												melitracen and psycholeptics	315	2.77871E-01	3.16613E-01	3.08826E-01	3.42111E-02	2.56436E-02	1.39378E-02					3.87071E-01	4.01847E-01	3.94895E-01	4.79558E-02	4.61833E-02	2.67370E-02					1	2	6	19	2	2					0.091	0.052	0.044	0.049	0.241	0.334
1334	1			hypertension								vardenafil	9,728		3.06280E-05	1.62765E-01	1.44471E-21	8.54397E-01	2.77056E-01						7.74572E-05	2.29983E-01	4.27874E-21	9.04691E-01	3.64942E-01						13	141	194	8	8						0.337	1.029	0.497	0.963	1.335
1335												pyrantel	454	1.25776E-04	6.78702E-03	3.97760E-01	2.76854E-12							3.92400E-04	1.28206E-02	4.87282E-01	6.63663E-12							5	6	8	51							0.455	0.155	0.058	0.131
1336												ranibizumab	24,557	2.62808E-03	1.68322E-07	1.28733E-04	1.18891E-51			2.06889E-01				6.49493E-03	5.27286E-07	3.09297E-04	5.00749E-51			3.29415E-01				11	44	386	492			1				1.000	1.139	2.816	1.260
1337												levocabastine	381	3.25487E-01	5.56776E-04	4.24644E-08	1.96615E-02							4.40794E-01	1.22588E-03	1.32771E-07	2.85219E-02							1	7	21	23							0.091	0.181	0.153	0.059
1338												ibudilast	457	1.40777E-03	6.99866E-03	9.34836E-02	6.40403E-04							3.59683E-03	1.31643E-02	1.40813E-01	1.06106E-03							4	6	10	32							0.364	0.155	0.073	0.082
1339												ceftibuten	459	3.77728E-01	7.14237E-03	8.36277E-01	1.34244E-01	5.10591E-04	2.27708E-01					4.97705E-01	1.33786E-02	8.88985E-01	1.71305E-01	1.25794E-03	3.10760E-01					1	6	6	23	4	1					0.091	0.155	0.044	0.059	0.481	0.167
1340												pranlukast	1,625	1.73236E-03	6.74024E-08	5.60103E-03	7.41142E-01	3.62002E-01						4.39641E-03	2.20072E-07	1.08707E-02	7.88065E-01	4.49642E-01						7	23	9	62	2						0.636	0.596	0.066	0.159	0.241
1341	1			hypertension								samarium (153sm) lexidronam	357			1.60324E-11	2.23327E-23									5.99963E-11	6.80808E-23									25	61									0.182	0.156
1342												cyclopentolate	1,060		1.68958E-02	2.86784E-02	6.23278E-01	5.62982E-01	4.49397E-01						2.97342E-02	4.88859E-02	6.75217E-01	6.39188E-01	5.46921E-01						9	22	35	1	1						0.233	0.160	0.090	0.120	0.167
1343	2			hypertension	renal disorders (excl nephropathies)							arsenic trioxide	1,630	6.87303E-01	2.06615E-02	5.63363E-03	3.55478E-18	1.36490E-01	6.56750E-02					7.82676E-01	3.58586E-02	1.09163E-02	9.77834E-18	2.00250E-01	1.06741E-01					2	12	9	136	3	3					0.182	0.311	0.066	0.348	0.361	0.501
1344	1			hypertension								clobetasone	1,468		3.85871E-01	2.44186E-03	2.01774E-05			2.59364E-02					4.70110E-01	5.01997E-03	3.71913E-05			6.42121E-02					7	33	87			2					0.181	0.241	0.223
1345												gliquidone	519	1.52627E-06	1.69035E-10	6.95334E-01	3.48629E-14							6.11318E-06	6.73458E-10	7.66234E-01	8.77740E-14							7	16	5	59							0.636	0.414	0.036	0.151
1346												ranitidine bismuth citrate	1,565	1.00000E00	6.72008E-01	9.07455E-02	5.96281E-11	2.76293E-04	3.03963E-04					1.00000E00	7.36166E-01	1.37120E-01	1.37338E-10	7.01540E-04	8.11760E-04					1	4	28	112	7	6					0.091	0.104	0.204	0.287	0.842	1.001
1347												meprednisone	569		1.29814E-03	3.46384E-01	1.45075E-07			9.13824E-02					2.71527E-03	4.33480E-01	2.95172E-07			1.76730E-01					8	10	48			1					0.207	0.073	0.123
1348	2		nephropathies	hypertension								deferiprone	1,093	1.00000E00	8.25435E-04	4.18465E-01	9.15873E-04	2.10413E-01		1.68137E-01				1.00000E00	1.77460E-03	5.06852E-01	1.50366E-03	2.87416E-01		2.79660E-01				1	12	17	62	2		1				0.091	0.311	0.124	0.159	0.241
1349												nintedanib	5,966	6.62014E-03	2.79541E-01	5.54347E-05	8.78416E-03							1.48095E-02	3.63313E-01	1.39009E-04	1.32843E-02							14	16	114	181							1.273	0.414	0.832	0.464
1350												pantethine	1,824		1.12367E-01	2.51707E-01	5.03423E-16	6.57057E-01							1.63030E-01	3.33060E-01	1.32806E-15	7.29900E-01							11	29	141	2							0.285	0.212	0.361	0.241
1351												prilocaine, combinations	4,420	3.43441E-01	1.00000E00	1.73870E-04	3.93007E-03	2.76841E-01	5.29423E-01					4.60526E-01	1.00000E00	4.10669E-04	6.12855E-03	3.64161E-01	6.25933E-01					2	16	87	199	1	1					0.182	0.414	0.635	0.510	0.120	0.167
1352												terguride	14	3.86089E-21	8.81773E-17		2.43605E-07							4.81814E-20	4.74155E-16		4.91206E-07							8	8		7							0.727	0.207		0.018
1353												nitroxoline	48		2.45139E-08	2.40047E-02	3.07376E-02								8.27294E-08	4.16302E-02	4.34245E-02								6	3	5								0.155	0.022	0.013
1354												biapenem	585			7.14447E-01	4.62843E-65	7.72864E-02	4.35986E-02							7.83731E-01	2.18036E-64	1.21975E-01	7.49763E-02							6	134	2	2							0.044	0.343	0.241	0.334
1355	1				renal disorders (excl nephropathies)							galactose	13	1.33454E-02	4.61404E-02		3.84712E-01	1.01002E-02	7.29146E-03					2.79883E-02	7.39424E-02		4.41350E-01	1.98677E-02	1.50698E-02					1	1		1	1	1					0.091	0.026		0.003	0.120	0.167
1356												nitrogen	115		8.68499E-04		7.51364E-02	2.39327E-06	6.26870E-02						1.86518E-03		1.00132E-01	7.85309E-06	1.02743E-01						4		8	4	1						0.104		0.020	0.481	0.167
1357	2		nephropathies		renal disorders (excl nephropathies)							lasofoxifene	6	6.18171E-03	2.15665E-02	7.48018E-02	2.00807E-01							1.38698E-02	3.71085E-02	1.15432E-01	2.46027E-01							1	1	1	1							0.091	0.026	0.007	0.003
1358												defibrotide	514		7.10961E-01	1.00000E00	3.94833E-30	7.95615E-03	3.23616E-03						7.74192E-01	1.00000E00	1.32460E-29	1.60304E-02	7.21382E-03						2	6	84	3	3						0.052	0.044	0.215	0.361	0.501
1359												fampridine	58,527	2.00520E-15	2.16182E-55	2.64051E-53	5.66139E-287	2.49245E-17	5.08084E-12	1.11415E-03				1.77068E-14	3.23950E-54	2.26668E-52	6.12336E-286	1.80642E-16	3.04850E-11	4.19148E-03				10	30	375	724	2	2	1				0.909	0.777	2.736	1.854	0.241	0.334
1360												eprazinone	490	3.97350E-01	1.63591E-05	1.07996E-08	1.48136E-01							5.16481E-01	4.26612E-05	3.47647E-08	1.87353E-01							1	10	25	24							0.091	0.259	0.182	0.061
1361												alefacept	2,625	3.54724E-01	4.82567E-02	1.93862E-01	1.25562E-02	7.29354E-01	1.00000E00					4.72757E-01	7.70266E-02	2.67917E-01	1.86243E-02	7.93099E-01	1.00000E00					4	16	26	121	1	1					0.364	0.414	0.190	0.310	0.120	0.167
1362	2			hypertension	renal disorders (excl nephropathies)							milnacipran	8,043	5.99158E-01	5.46362E-04	1.02588E-13	4.00901E-11			1.00000E00				7.10706E-01	1.20692E-03	4.19281E-13	9.27320E-11			1.00000E00				6	12	187	190			1				0.546	0.311	1.364	0.487
1363												lactic acid	628	4.77456E-01	2.97969E-01	1.41571E-17	4.60745E-21							5.96820E-01	3.81450E-01	6.52041E-17	1.34833E-20							1	4	42	79							0.091	0.104	0.306	0.202
1364												milk substitutes	7		1.31011E-11		2.49706E-02	6.07048E-15							5.62116E-11		3.57629E-02	3.80808E-14							5		2	5							0.129		0.005	0.602
1365												dronedarone	9,673	1.18215E-03	4.88046E-04	9.68984E-04	1.23937E-87	3.57471E-01	2.75239E-01					3.05659E-03	1.08647E-03	2.10020E-03	6.82535E-87	4.45039E-01	3.62900E-01					1	16	89	777	10	8					0.091	0.414	0.649	1.990	1.203	1.335
1366	1				renal disorders (excl nephropathies)							ixabepilone	2,510		4.03777E-01	2.99478E-07	2.64427E-01	1.00000E00	1.00000E00						4.85791E-01	8.89887E-07	3.14844E-01	1.00000E00	1.00000E00						6	65	81	1	1						0.155	0.474	0.207	0.120	0.167
1367												stanozolol	186	5.48479E-08	6.91328E-05	5.19351E-01	1.94334E-05							2.65450E-07	1.69085E-04	6.04102E-01	3.58934E-05							6	6	3	20							0.546	0.155	0.022	0.051
1368	1			hypertension								nabilone	576	1.20178E-01	1.59012E-01	1.37784E-02	9.11693E-01			4.40214E-03				1.94919E-01	2.21887E-01	2.49427E-02	9.47797E-01			1.44390E-02				2	4	15	20			2				0.182	0.104	0.109	0.051
1369												danaparoid	1,120			4.27234E-01	3.29406E-64	2.18090E-01	1.31938E-01							5.14960E-01	1.54103E-63	2.95471E-01	1.94060E-01							11	184	2	2							0.080	0.471	0.241	0.334
[truncated: 1,358 more rows]
[truncated: 34 more columns]
